# Supplementary material for: Systematic Identification of Characteristic Genes of Ovarian Clear Cell Carcinoma Compared with High-Grade Serous Carcinoma Based on RNA-Sequencing
Source: Int J Mol Sci. 2019 Sep 4;20(18):4330. doi: 10.3390/ijms20184330 (PMC6770582; doi:10.3390/ijms20184330)
Supplement: Supplementary file 1 [file ijms-20-04330-s001.zip]

Archive with 2 entries (2 files):
- Supplmentary Data S1.xlsx
- Supplementary Information.pdf
