# Supplementary material for: Systematic Identification of Characteristic Genes of Ovarian Clear Cell Carcinoma Compared with High-Grade Serous Carcinoma Based on RNA-Sequencing
Source: Int J Mol Sci. 2019 Sep 4;20(18):4330. doi: 10.3390/ijms20184330 (PMC6770582; doi:10.3390/ijms20184330)
Supplement: Supplementary file 1 [file ijms-20-04330-s001.zip › Supplmentary Data S1.xlsx]

## Sheet: sheet1
Supplementary Data S1: RPKM levels in samples
refseqID	symbol	S1	S2	S3	S4	S5	S6	S7	S8	S9	S10	S11	S12	S13	S14	S15	C1	C2	C3	C4	C5	C6	N1	N2	N3	N4	N5	N6
NM_000014	A2M	275.33	99.25	170.49	185.5	165.81	59.91	58.86	67.75	40.4	17.51	39.57	55.29	60.25	31.52	129.57	28.11	81.31	114.79	99.68	80.76	37.63	186.34	54.6	169.85	535.77	163.83	32.73
NM_000015	NAT2	0.22	0.11	0.23	0	1.82	0.04	0	0.04	0.03	1.09	0	0	0	0.12	0.03	0.04	0	0.03	0	0.05	0.07	0.17	0.05	0	0	0	0.31
NM_000016	ACADM	14.63	7.35	14.03	16.02	21.59	8.57	19.16	13.3	22.03	19.01	13.25	11.26	14	21.55	37.15	14.66	10.78	13.87	7.82	19.63	12.79	21.77	22.75	17.5	15.63	18.89	18.29
NM_000017	ACADS	4.46	3.23	3.14	4.52	2.71	5.82	5.73	2.05	2.79	3.52	6.4	1.51	3.54	1.72	1.94	11.63	11.91	3.62	8.23	14.13	9.94	5.9	3.89	4.63	4.31	6.03	3.21
NM_000018	ACADVL	107.34	90.07	50.66	51.45	209.41	60.92	103.78	69.46	48.93	91.49	82.49	123.21	62.39	123.84	78.97	70.26	100.47	62.12	159.13	156.44	136.9	126.09	67.86	75.87	69.73	68.59	69.85
NM_000019	ACAT1	19.78	6.46	21.76	30.09	20.25	21	11.83	12.06	18.23	4.77	10.93	13.75	21.13	8.75	11.81	25.17	24.03	9.99	17	12.74	20.36	29.93	25.59	23.37	23.62	24.47	28.18
NM_000020	ACVRL1	5.79	7.05	4.59	1.5	1.52	1.93	3.4	9.28	1.42	0.92	1.6	3.31	1.94	2.06	2.98	1.38	3.98	5.22	4.72	2.18	1.13	6.5	1.47	3.19	7.8	10.36	0.83
NM_000021	PSEN1	11.54	12.04	13.25	12.2	14.32	10.29	17.18	10.72	10.82	20.59	7.29	11.87	12.42	8.79	10.97	13.28	23.58	13.63	20.91	16	14.08	16.35	10.71	12.1	17.87	12.46	9.86
NM_000022	ADA	3.43	6.35	3.92	7.98	1.39	4.15	11.38	6.37	3.12	1.66	3.31	5.51	4.5	3.48	4.97	2.95	3.64	6.83	12.56	11.06	9.38	6.9	0.82	1.99	3.82	4.34	1.43
NM_000023	SGCA	3.27	0.06	0.08	0	0	0.05	0.27	0.04	0.03	0.1	0	0.05	0.06	0.07	0.1	0	0.06	0.19	0.92	0.06	0	0.95	1.27	1.52	1.29	6.52	0.49
NM_000024	ADRB2	1.75	0.42	0.96	0.44	1.39	0.47	0.79	0.29	0.82	0	0.05	0.26	0.47	0.25	0.26	0.35	0.35	0.83	0.42	0.44	0.09	0.6	0.65	0.64	2.6	1.99	0.36
NM_000025	ADRB3	4.34	0.02	2.23	0	0.01	0.01	0.02	0.01	0	0.01	0	0	0.27	0.01	0.02	0	0.05	0.01	0.05	0.02	0.06	7.1	16.76	8.44	3.63	1.52	12.97
NM_000026	ADSL	19.63	12.87	24.54	20.91	12.02	12.96	37.9	13	10.39	17.7	15.25	18.23	17.55	12.15	18.81	25.02	32.02	22.08	24.31	29.99	27.49	20.41	19.94	20.13	18.29	17.77	22.65
NM_000027	AGA	3.99	3.34	4.84	3.74	2.32	4.35	3.56	3.93	1.87	3.72	4.16	4.06	3.65	3.82	4.78	2.78	3.35	7.24	3.64	10.36	4.34	6.34	4.57	5.62	6.6	4.5	3.68
NM_000028	AGL	4.07	2.48	3.61	1.62	2.36	5.08	5.06	5.63	2.25	5.35	4.05	3.23	3.08	7.23	6.89	2.54	5.48	4.45	2.69	3.77	4.92	3.21	2.63	2.74	2.87	4.45	1.85
NM_000029	AGT	2.6	0.45	0.21	0.09	1.38	0.27	0.25	0.28	0.2	0.03	0.04	0.19	0.13	0.98	0.43	0.85	0.13	0.13	2.61	0.35	1.92	5.95	1.17	0.51	1.25	1.59	0.79
NM_000030	AGXT	0	0	0	0	0	0	0	0	0	0	0	0	0	0	0	0.09	0.01	0	0.02	0	0.07	0	0	0	0	0	0
NM_000031	ALAD	16.78	13.91	18.44	13.37	13.77	11.44	10.27	21.33	19.71	9.52	12.84	7.72	16.52	9.26	17.36	12.24	12.17	11.67	17.35	9.47	17.52	33.94	37.64	38.39	21.61	18.05	50.79
NM_000032	ALAS2	0.48	0.04	0.19	0.03	0	0.04	0.01	0.03	0	0.08	0	0.01	0	0.21	0.09	0	0.01	0.17	0.03	0.14	0	0.01	0.21	0	0	0	0.02
NM_000033	ABCD1	3.08	5.02	5.74	8.73	5.08	7.28	6.48	15.13	9.93	3.89	4.87	5.86	7.1	5.2	6.57	2.77	3.7	7.44	8.54	6.66	3.82	6.4	2.55	3.58	7.97	4.77	2.66
NM_000034	ALDOA	245.78	199.96	441.12	279.33	416.85	337.31	323.55	536.24	464.37	452.67	400.66	265.18	242.59	392.41	528.65	484.71	218.85	309.12	435.08	406.95	586.32	200.99	170.17	174.86	151.62	150.89	205.15
NM_000035	ALDOB	0	0	0.02	0	0	0	0.01	0	0	0	0	0	0.01	0	0	0.9	0	0	0	0.01	0.05	0.13	0	0.03	0.01	0	0.11
NM_000036	AMPD1	0.06	0.33	0.3	0.47	0.04	0	0.53	0	0.03	0	0.03	0.17	0	0	0.04	0	0	0.1	0.11	0.02	0	0.01	0.18	0.28	0.07	0.02	0.06
NM_000037	ANK1	0.42	0.13	0.14	0.22	0.04	0.22	0.1	5.49	0.33	0.08	0.01	0.08	0.59	0.54	0.39	2.47	25.85	0.04	18.16	1.09	0.36	0.51	0.25	0.16	0.2	0.21	0.17
NM_000038	APC	5.72	4.45	4.82	4.08	2.81	6.36	26.7	2.45	3.78	2.55	2.96	3.24	4.54	4.72	5.55	2.89	4.48	5.79	4.34	3.93	4.65	5.04	5.83	5.2	5.92	5.67	4.67
NM_000039	APOA1	9.73	14.99	36.62	137.39	1.13	0.92	11.42	8.61	43.69	100.49	3.09	430.38	40.26	23.43	29.85	1.86	3.18	0.21	0.15	0.41	1.96	13.12	23.55	22.53	5.56	4.36	25.88
NM_000040	APOC3	0	0	0	0	0	0	0	0	0	0	0	0.19	0	0	0	0	0	0	0	0	0.04	0	0	0	0	0	0
NM_000041	APOE	76.15	295.04	319.06	202.12	59.08	247.97	271.08	84.28	73.5	87.38	62.05	131.35	169.1	100.2	136.91	27.68	98.56	477.52	246.83	128.6	48.12	1608.68	225.28	619.81	3141.5	20.86	59.43
NM_000042	APOH	0	0.07	0	0	0	0.02	0.02	0	0.12	0	0.03	0	0.23	0	0	0	0	0	0	0	0	0.02	0	0.05	0	0	0
NM_000043	FAS	9.85	10.1	8.86	7.44	5.41	8.07	3.88	7.95	10.46	0.8	2.73	5.33	3.35	5.78	5.31	16.88	17.62	6.49	20.41	8.94	8.16	10.71	10.73	15.17	12.42	11.57	10.75
NM_000044	AR	4.82	3.75	4.17	8.2	1.7	0.34	1.23	0.24	16.53	0.98	1.79	0.94	5.37	4.57	1.43	0.29	0.9	3.3	0.54	0.46	0.3	10.66	17.04	15.37	7.01	24.83	18.58
NM_000045	ARG1	0.07	0	0	0.02	0.02	0.01	0	0	0	0	0	0	0.02	0.02	0.02	16.26	0	0	0.17	0.31	0.26	0	0	0.04	0	0	0
NM_000046	ARSB	2.56	5.95	3.38	2.24	1.93	1.93	2.51	1.95	1.6	1.05	0.98	3.4	1.49	2.75	2.2	3.68	4.51	8.52	6.49	15.46	10.99	5.14	1.5	2.21	7.49	1.86	2.39
NM_000047	ARSE	1.85	3.45	1.23	0.24	0.06	0.29	0.31	0.58	0.1	0.05	0.18	0.11	0.31	0.06	0.09	29.44	14.6	11.97	23.13	33.35	13.95	5.23	4.01	4.43	2.78	3.14	2.95
NM_000048	ASL	9.89	5.36	14.36	7.36	13.29	4.26	14.46	9.11	8.01	11.56	6.19	37.21	7.32	5.14	9.07	21.16	8.6	16.64	19.91	24.74	25.56	9.48	8.66	7.61	8.88	6.97	6.85
NM_000049	ASPA	1.09	0.33	0.19	0	0.03	0.07	0.12	0.04	0	0	0	0	0.09	0	0.11	0	0.18	0.27	0.08	0.07	0.06	1.2	0.94	0.13	0.53	4.06	0.52
NM_000050	ASS1	120.91	41.82	249.39	338.06	191.54	153.6	219.04	302.69	202.41	149.06	257.23	124.15	422.03	57.34	200.59	147.38	154.39	54.68	201.2	137.26	11.45	27.11	22.9	22.55	19.7	80.97	31.36
NM_000051	ATM	8.12	6.31	8.39	8.64	9.01	8.58	5.07	5.11	7.26	6.79	5.41	6.49	5.73	6.72	6.41	3.21	3.48	5.93	4.55	3.02	4	8.43	10.72	10.67	12.23	7.73	9.47
NM_000052	ATP7A	2.92	2.99	4.34	1.75	3.83	7.11	3.12	2.17	2.72	2.2	2	2.66	4.32	2.77	3.01	0.78	2.26	3.51	1.57	2.74	2.86	3.14	3.12	3.25	3.89	4.17	2.9
NM_000053	ATP7B	3.33	1.83	1.55	3.95	2.67	2.93	3.39	4.21	0.95	19.51	3.74	2.87	4.51	13.37	6.69	14.79	4.81	7.85	26.76	14.55	6.44	1.56	2.11	1.79	1.06	1.96	1.75
NM_000054	AVPR2	1.54	0.25	0.28	0.18	0.06	0.19	1.32	4.56	7.52	0.03	0.08	0.15	0.1	1.7	0.04	0.47	0.23	0.07	0.27	0.13	0.01	0.79	0.04	0.46	0.57	2.05	0.02
NM_000055	BCHE	7.63	2.48	1.23	0.87	0.38	0.7	0.49	0.16	0.09	0.21	0.12	0.03	0.22	0.2	1.14	0	0.93	4.22	0.41	0.1	0.07	0.24	1.06	0.58	0.19	21.77	0.71
NM_000056	BCKDHB	6.85	4.2	7.95	13.25	12.69	4.51	8.75	4.67	14.54	5.53	6.04	6.41	7.35	8.44	10.18	2.55	7.84	9.13	5.95	11.37	6.18	7.27	6.29	6.34	8.04	7.17	6.35
NM_000057	BLM	1.08	0.67	2.32	1.43	2.68	6.68	2.47	4.15	1.15	2	5.27	3.73	2.14	1.16	4.41	3.52	1.32	1.09	1.73	2.57	1.99	0.31	0.08	0.18	0.37	0.14	0.02
NM_000059	BRCA2	1.26	0.51	2.13	0.8	2.91	3.05	1.41	1.48	0.54	2.56	2.53	1.65	0.97	1.6	5.84	1.91	0.91	1.22	0.82	1.28	1.42	0.26	0.19	0.28	0.41	0.3	0.18
NM_000060	BTD	7.22	4.53	5.89	4.68	2.84	4.38	4.61	3.31	3.73	1.69	1.9	2.48	4.19	2.99	2.82	3.79	7.74	6.43	5.41	6.38	4.86	12.89	12.88	10.42	10.87	9.67	10.67
NM_000061	BTK	2.36	4.29	4.04	4.43	1.08	3.63	5.19	1.77	2.14	0.6	0.89	2.39	2.2	2.08	2.51	0.44	1.05	3.86	4.54	1.65	0.38	5.5	0.51	3.05	17.23	1.87	0.57
NM_000062	SERPING1	555.92	415.17	229.07	285.43	59.72	194.65	156	148.06	139.53	89.24	124.3	173.69	148.74	290.46	168.62	53.6	77.79	259.02	203.71	137.63	116.55	466.66	402.18	428.31	337.99	334.08	482.78
NM_000063	C2	17.78	27.78	57.11	59.3	25.6	15.58	17.74	51.64	27.41	14.01	34.75	49.51	30.6	13.03	26.53	23.74	9.86	43.85	16.54	5.98	6.37	20.41	1.03	13.8	53.92	5.91	1.47
NM_000064	C3	723.5	187.31	491.44	180.44	426.42	122.96	868.89	46.01	569.4	47.17	230	75.05	99.02	210.96	174.71	308.47	69.88	346.39	99.6	95.03	24.86	198.93	18.61	42.87	94.07	151.82	63.29
NM_000065	C6	3.72	0.15	0.2	1.42	0.06	0.28	0.08	0	0	0	0	0.01	1.21	0	0.06	0.03	0.4	0.01	0.31	0.07	0.78	6	1.75	2.71	2.34	18.87	2.2
NM_000066	C8B	0	0.01	0	0.03	0	0	0	0	0	0	0	0	0	0	0.01	0.15	0.01	0.05	0	0.67	0.08	0	0	0.03	0	0	0
NM_000067	CA2	0.52	3.07	7.56	2.41	2.24	3.73	1.51	2.81	2.73	1.09	1.84	2.46	0.73	2.51	3.39	33.84	6.94	73.45	8.07	24.01	1.59	3.82	0.21	2.05	13.25	0.56	0.09
NM_000068	CACNA1A	0.38	0.46	0.48	0.46	0.42	0.6	1.63	0.49	0.23	0.78	0.43	0.19	0.42	0.35	0.36	0.02	0.06	0.11	0.1	0.03	0.38	0.19	0.19	0.29	0.18	0.8	0.14
NM_000069	CACNA1S	0.01	0	0	0	0.01	0	0	0.04	0	0	0.01	0	0	0.01	0.01	0	0	0.01	0	0	0	0.01	0.01	0.01	0.01	0	0
NM_000070	CAPN3	2.92	1.78	1.14	1.6	1.31	1.59	1.46	0.62	1.15	3.11	1.84	2.28	3.78	0.7	0.77	7.36	1.01	1.47	1.06	1.61	0.86	2.17	3.2	4.13	10.61	3.78	3.29
NM_000071	CBS	29.32	14.28	20.31	20.62	2.61	20.59	22.67	4.98	64.39	81.13	58.68	74.32	48.42	2.06	38.89	18.75	22.22	19.03	11.29	35.5	13.22	13.29	21.6	15.22	18.85	5.65	13.1
NM_000072	CD36	10.16	15.27	6.88	0.39	1.35	5.65	1.68	0.76	0.28	1.13	0.57	1.41	0.91	5.05	6.46	1.88	11.19	10.24	4.97	4.55	2.64	54.22	1.27	9.16	36.72	9.24	1.69
NM_000073	CD3G	1.25	1.43	3.35	5.78	0.28	0.79	3.83	1.12	0.42	0.06	0.29	0.8	0.43	0.83	1.19	0.07	0.42	1.35	2.73	0.23	0.14	0.7	0.21	1.04	4.42	0.63	0.06
NM_000074	CD40LG	0.32	0.06	0.23	1.85	0.05	0.09	0.58	0.17	0.1	0	0.07	0.18	0.1	0.04	0.19	0.03	0.15	0.21	0.96	0.13	0.02	0.41	0.08	0.27	0.72	0.49	0.08
NM_000075	CDK4	28.75	33.39	41.99	30.86	28.58	17.63	59.82	40.36	32.44	39.05	29.8	22.09	39.92	40.15	35.81	33.29	22.81	27.66	26.49	26.19	20.52	37.14	35.69	36.69	30.62	27.04	44.94
NM_000076	CDKN1C	15.77	17.25	6.72	10.17	2.43	22.29	74.16	1.91	1.38	27.43	1.9	6.15	2.35	20.01	7.9	7.84	5.17	8.56	7.79	95.94	11.5	58.64	80.8	65.61	34.27	25.9	39
NM_000077	CDKN2A	16.16	15.13	22.91	5.6	155.19	3.56	137.3	80.52	64.4	34.77	3.85	43.68	1.76	0.59	62.23	20.45	3.03	16.18	20.34	5.97	41.11	1.16	0.06	1.24	0.69	1.81	0.21
NM_000078	CETP	0.17	0.37	0.36	0.07	0.11	0.18	0.2	0.68	0.04	0.06	0.04	0.23	0.13	0.26	0.15	0.08	0.77	0.87	0.32	0.78	0.47	0.8	0	0.47	3.55	0.11	0.04
NM_000079	CHRNA1	0	15.73	0.74	0.84	0.42	0.84	0.7	2.99	0.78	0.52	1.45	7.29	0.17	8.58	0.36	0	0.1	0.21	0.04	0.25	6.29	0.25	0	0.19	1.49	0	0.02
NM_000080	CHRNE	0.92	2.19	0.14	0.74	0.2	0.52	0.54	0.17	0.27	1.08	0.46	0.31	0.58	0.86	0.4	0.06	0.23	0.31	1.09	0.13	1.43	0.56	0.51	0.4	0.33	0.24	0.33
NM_000081	LYST	3.91	1.86	3.06	1.62	2.15	1.97	1.66	2.86	0.66	0.6	1.2	2.07	2.26	4.23	4.27	1.23	1.9	2.41	2.35	1.21	1.28	2.9	3.45	3.81	5.3	5.03	3.3
NM_000082	ERCC8	2.76	2.3	2.9	2.23	2.73	1.73	1.62	1.03	1.85	3.95	1.74	2.35	1.87	2.22	1.45	1.61	2.42	2.14	2.44	1.6	2.39	2.77	2.4	2.59	2.88	2.43	3.3
NM_000083	CLCN1	0.05	0.02	0.02	0.06	0.08	0.04	0.59	0.02	0.01	0.26	0.01	0.05	0.01	0.02	0.01	0	0.01	0.02	0.02	0.01	0	0.05	0	0.08	0.07	0.09	0
NM_000084	CLCN5	4.04	1.72	4.58	2.35	5.69	2.93	1.56	1.3	0.77	0.32	2.84	1.31	3.16	1.74	1.55	2.5	1.32	5.34	1.74	9.22	5.9	2.36	5.09	3.59	2.04	2.87	5.82
NM_000085	CLCNKB	0.42	0.4	0.21	0.27	0.37	0.08	0.19	0.07	1.49	1.22	0.02	0.11	0.18	0.24	0.28	0.22	0.03	0.38	0.02	0.03	0.14	0.15	0.48	0.19	0.11	0.37	0.31
NM_000086	CLN3	17.22	17.3	19.26	26.67	15.21	24.71	14.3	17.58	16.29	28.62	26.59	15.61	14.78	22.87	30.21	29.4	14.1	25.99	20.48	23.06	32.61	20.09	11.93	15.8	16.6	12.59	11.5
NM_000087	CNGA1	0.24	0.05	0.06	0.23	0.14	0.06	0.04	0.01	0.16	0.05	0.25	0	0.12	0.21	0.01	0	0.01	0.23	0.06	0.26	0.05	0.16	0.03	0.07	0.04	1.46	0.03
NM_000088	COL1A1	390.02	5712.99	1585.06	189.99	376.29	802.83	297.83	1903.35	187.83	339.24	314	1412.78	377.8	174.66	798.04	104.83	664.06	4322.92	350.31	162.67	222.63	474.24	195.83	443.17	358.3	115.42	344.55
NM_000089	COL1A2	320.48	3940.46	1154.66	112.21	249.91	553.99	179.36	1129.48	142.75	198.53	273.66	1053.04	249.76	104.84	460.32	85.47	401.13	2731.35	273.65	140.95	144.78	440.2	207.01	395.75	326.83	138.81	407.57
NM_000090	COL3A1	271.57	3178.77	942.2	85.38	288.29	483.66	180.14	959.97	113.02	178.28	214.5	1197.05	150.83	107	415.03	43.58	503.86	3097.58	306.94	101.25	154.99	350.43	82.88	181.41	345.11	126.24	125.97
NM_000091	COL4A3	1.04	0.17	0.23	0.03	0.16	0.01	0.21	0.01	0.11	0.01	0.02	0.03	0.06	0.15	0.2	7.92	0.45	1.27	2.05	5.21	11.98	0.24	0.55	0.71	0.28	0.42	0.64
NM_000092	COL4A4	1.57	0.31	0.45	0.1	0.2	0.02	0.58	0.02	0.14	0.03	0.03	0.06	0.24	0.25	0.52	9.31	1.19	2.9	3.39	10.22	17	0.46	0.49	0.78	0.52	0.44	0.44
NM_000093	COL5A1	21.2	307.7	80.47	8.65	29.87	51.17	18.87	83.08	13.75	22.34	16.91	90.12	20.6	10.09	48.65	7.6	43.59	262.45	29.04	12.03	13.2	32.6	19.93	30.61	22.01	26.39	19.38
NM_000094	COL7A1	2.16	6.28	1.19	0.54	2.76	3.02	3	5.75	0.94	5.17	1.41	6.87	1.93	2.73	2.27	4.11	1.55	3.1	2.75	3.8	3.19	1.84	0.53	2.68	0.66	4.1	0.73
NM_000095	COMP	0.3	30.74	35.9	10.2	19.03	1.27	14.6	2.19	18.79	4.99	2.82	2.08	0.68	2.74	6.23	48.23	789.63	36.57	13.9	45.44	10.98	0.02	0.06	0.05	0.09	0.03	0
NM_000096	CP	62.11	24.77	173.81	225.18	113.19	108.36	125.43	85.94	34.38	51.61	35.09	35.76	77.67	63.58	192.58	228.53	403.07	68.92	285.2	518.52	883.4	0.23	0.6	3	0.07	15.46	0.13
NM_000097	CPOX	6.87	4.92	6.71	6.18	6.79	3.72	10.69	5.02	17.31	6.83	6.67	10.41	5.83	6.84	10.47	6.83	5.47	7.06	8.67	8.44	7.4	6.24	6.37	5.6	6.44	5.62	5.52
NM_000098	CPT2	5.52	4.55	9.65	6.02	22.94	9.99	7.42	7.44	12.49	9.67	16.15	10.22	8.08	10.47	15.61	13.12	11.2	8.48	10.48	17.18	14.4	7.63	4.92	5.51	8.34	5.35	5.24
NM_000099	CST3	254.49	334.13	228.75	569.36	96.81	192.57	278.83	470.96	106.27	127.69	199.87	193.64	180.59	173.23	146.72	359.7	195.24	251.61	176.45	310.74	223.57	265.91	179.97	194.85	424.46	299.35	173.01
NM_000100	CSTB	48.09	90.88	59.77	127.84	84.32	58.3	162.77	147.8	70.63	102.75	90.74	128.44	79.78	89.96	90.12	691.68	237.03	100.81	392.28	328.86	347.63	171.44	44.28	66.95	392.43	60.18	43.13
NM_000101	CYBA	77.93	96.9	276.27	166.69	82.76	155.47	86.34	203.89	66.7	45.1	173.15	104.01	98.27	43.11	138.21	192	234	183.79	465.03	495.37	245.91	82.59	16.6	62.19	172.77	58.27	23.35
NM_000102	CYP17A1	0.23	0.13	0.06	0.02	0.52	0.05	2.43	0	0.51	0.43	0.02	0.03	0.3	1.8	0.06	10.1	6.94	0	1.35	0.48	6.07	59.15	0.04	3.59	6.05	0	0.08
NM_000103	CYP19A1	0.89	0.02	0.07	0.01	0.03	0.03	0.02	0.01	0.03	0.05	0	0.01	0.14	1.41	0.02	0.65	0.24	0.06	0.16	0.05	0.3	24.14	1.64	0.25	0.04	0.01	4.58
NM_000104	CYP1B1	27.52	25.4	15.05	9.26	9.17	52.22	4.66	250.74	2.7	3.96	45.72	2.66	10.03	2.44	14.26	124.17	49.04	29.2	27.32	48.05	12.57	16.83	2.1	7.16	14.87	68.24	0.69
NM_000106	CYP2D6	0.49	0.33	0.21	1.01	0.38	0.86	2.12	0.41	0.67	2.7	0.55	0.82	0.45	0.25	0.51	0.2	0.61	0.35	0.75	0.29	0.36	0.07	0.38	0.3	0.1	0.38	0.31
NM_000107	DDB2	10.86	8.54	11.15	9.28	19.24	6.21	5.03	11.63	9.77	5.26	9.23	6.42	10.64	7.02	5.67	10.55	12.22	6.08	9.12	12.38	9.14	9.18	10.22	11.81	8.38	12.13	6.93
NM_000108	DLD	10.8	8.3	18.83	12.07	19.63	21.85	15.58	16.41	19.23	14.83	22.29	11.1	14.8	14.4	22.57	24.46	21.76	16.91	18.06	34.55	22.86	16.13	12.24	10.59	12.81	11.43	11.07
NM_000109	DMD	4.45	1.66	2.63	0.55	0.97	0.29	1.18	0.12	2.05	0.35	0.53	0.18	0.92	0.81	0.96	0.63	1.37	1.07	2.3	1.36	2.02	4.21	3.51	4.59	3.84	13.85	3.45
NM_000110	DPYD	8.57	5.59	9.35	4.91	2.4	2.61	3.05	1.4	1.94	0.37	2.05	2.23	1.54	5.11	6.68	5.81	1.89	5.87	8.93	2.76	1.44	10.56	11.69	11.73	18.22	10.03	13.26
NM_000111	SLC26A3	0	0	0	0	0	0	0	0	0	0	0	0	0	0	0.88	0	0	0	0	0	0	0.01	0	0	0.01	0.01	0
NM_000112	SLC26A2	3.8	3.69	5.18	3.96	6.93	42.93	2.82	4.75	7.33	4.4	9.17	5.46	12.66	10.6	14.88	37.48	33.99	11.83	14.79	6.32	86.29	9.3	4.11	4.92	4.51	5.54	4.36
NM_000113	TOR1A	13.33	17.9	22.86	20.35	18.77	14.94	25.74	20.47	12.3	14.41	28.21	11.88	19.46	15.38	28.76	10.89	17.5	16.81	26.9	20.19	28.21	20.63	14.56	15.68	15.68	17.61	15.21
NM_000115	EDNRB	4.02	1.19	4.77	1.19	0.5	0.8	0.53	0.58	0.5	0.25	3.31	0.49	0.89	0.71	7.31	0.47	2.87	2.1	1.53	1.55	0.76	5.32	4.03	2.44	3.51	4.54	1.03
NM_000116	TAZ	8.59	10.11	6.78	12.82	7.19	7.28	2.35	5.58	9.34	10.65	12.2	5.73	5.28	5.46	8.86	6.37	5.63	5.34	8.97	7.26	7.74	7.79	7.83	7.27	6.79	5.89	7.17
NM_000117	EMD	41.43	25.39	44.92	69.38	38.45	35.05	29.63	41.43	41.13	25.92	33.25	21.99	43.42	33.67	49.35	27.61	38.66	32.39	34.82	44.92	46.37	42.39	53.67	50.44	41.28	46.69	57.99
NM_000118	ENG	91.1	46.4	80.05	22.35	11.57	20.4	29.53	35.93	12.38	12.78	14.62	25.76	30.92	17.52	31.32	33.86	43.61	51.17	42.04	36.08	23.78	162.86	123.2	148.03	133.74	80.72	116.38
NM_000119	EPB42	0.02	0.01	0	0	0	0	0	0	0	0	0	0	0	0	0	0.06	0.01	0.05	0	0.05	0.15	0.01	0	0.12	0	0.02	0.01
NM_000120	EPHX1	91.34	26.58	68.33	72.53	100.19	68.92	39.84	42.66	43.15	36.06	33.05	43.24	52.14	70.59	21.05	208.71	98.3	107.26	21.88	132.81	229.49	408.82	264.48	152.47	170.96	108.51	241.45
NM_000121	EPOR	3	12.17	3.52	1.63	2.96	17.58	7.22	2.21	17.12	18.01	5.61	2.56	9.66	23.51	7.42	2.61	5.39	7.56	3.88	4.15	8.4	3.54	1.98	3.06	3.12	5.66	1.24
NM_000122	ERCC3	16.59	15.91	15.81	18.46	28.84	10.89	24.81	10.85	16.66	22.38	19.23	19.65	18.55	19.63	16.23	12.94	15.21	13.89	14.11	17.41	14.07	15.55	16.95	16.76	14.02	18.11	14.6
NM_000123	ERCC5	11.53	8.93	9.56	12.07	23.79	10.87	8.21	10.89	22.58	8.35	6.62	10.95	11.5	10.32	13.97	8.48	8.95	8.97	11.95	11.04	11.1	14.42	14.52	16.96	15.71	13.74	13.33
NM_000124	ERCC6	2.6	2.18	3.17	2.41	2.57	3.16	3.2	3.66	3.17	4.23	1.76	1.58	2.93	3.28	3.8	1.94	2.63	2.64	2.75	2.19	3.37	2.38	2.72	2.86	2.64	2.43	2.6
NM_000125	ESR1	12.94	7.74	14.79	24.66	23.29	22.07	15.54	21.26	22.91	2.28	22.38	7.7	13.91	41.63	26.96	0.05	0.55	0.73	0.38	0.28	0.2	4.2	7.7	9.33	3.37	71.68	4.09
NM_000126	ETFA	20.81	19.62	34.67	23.85	27.74	47.76	16.65	30.54	19.02	8.1	36.73	14.63	33.82	10.73	27.04	35.42	21.43	21.75	40.7	48.35	28.79	27.44	17.88	18.46	24.69	18.84	19.61
NM_000127	EXT1	17.07	15.67	18.48	27.83	30.78	25.49	15.42	69.61	45.29	15.79	21.12	16.58	29.33	14.59	35.4	8.26	22.1	24.53	22.41	25.21	35.76	24.03	11.87	16.88	13.19	11.9	13.21
NM_000128	F11	0.04	0.02	0	0	0	0.05	0.01	0.02	0	0	0	0.01	0	0.03	0.01	0.03	0.03	0	0.02	0.02	0.01	0.07	0.04	0	0.01	0	0.07
NM_000129	F13A1	112.19	49.82	40.39	44.19	2.82	5.9	13.57	15.25	17.68	1.34	3.24	13.92	4.49	9.37	11.25	9.66	32.17	23.32	29.42	34.81	18.28	24.95	3.6	8.87	10.21	10.59	3.91
NM_000130	F5	0.13	0.24	0.13	0.19	0.07	0.08	0.22	0.05	0.08	0.03	0.02	0.18	0.01	0.06	0.34	0.37	0.08	0.72	1.12	0.2	1.44	0.05	0.02	0.06	0.04	0.69	0.01
NM_000131	F7	0.15	0.3	0.1	0.07	0.03	0.04	0.08	0.1	0.06	0	0.01	0.06	0.2	0.02	0.07	0.02	0.04	0.16	0.06	0.01	0.03	0.29	0.36	0.42	0.11	0.49	0.94
NM_000132	F8	5.64	0.74	1.34	1.76	1.17	0.54	0.74	0.56	1.18	1.09	0.59	0.44	0.96	1.28	2.49	0.67	2.33	0.94	1.09	1.39	0.51	6.3	6.63	14.01	3.99	6.31	9.99
NM_000134	FABP2	0.02	0	0.02	0	0	0	0	0	0	0	0	0	0.01	0	0	0	0	0	0	0	0	0.01	0	0	0	0.02	0.02
NM_000135	FANCA	1.93	2.71	4.93	2.82	1.44	3.62	3.42	3.95	3.24	5.02	3.11	4.98	3.65	1.69	4.54	3.52	2.56	1.96	2.62	5	4.04	0.57	0.35	0.48	0.62	0.86	0.37
NM_000136	FANCC	1.53	1.29	3.44	0.95	6.12	4.01	1.95	2.49	2.39	2.04	3.05	1.54	1.91	1.57	2.92	2.09	2.71	1.48	1.59	1.28	2.42	1.61	1.13	1.33	1.23	1.33	1.12
NM_000137	FAH	5.29	5.56	13.14	8.29	4.29	15.89	5.47	12.92	16.5	2.77	14.51	4.67	10.41	7.44	7.33	4.32	3.99	6.17	4.95	4.47	4.57	8.55	8.87	7.48	7.64	8.29	9.54
NM_000138	FBN1	13.55	84.05	17.37	2.3	6.38	9.14	4.01	11.99	2.3	3.52	3.7	13.55	4.59	2.38	8.64	3.62	19.34	26.46	10.25	4.79	4.15	25.83	26.04	31.75	21.8	26.01	21.88
NM_000139	MS4A2	0.09	0.57	0.33	0.02	0.04	0.08	0.05	0.01	0.07	0.02	0.15	0.01	0.01	0.02	0.07	0.01	0.1	0.26	0.21	0.05	0	0.32	0.02	0.1	0.36	1.77	0.01
NM_000140	FECH	2.63	2.04	3.72	1.35	1.14	2.39	3.47	2.17	2.25	3.29	2.06	1.18	1.91	2	1.37	2.94	2.44	3.6	4.32	4.67	3	4.39	2.32	3.53	6.08	3.79	2.5
NM_000141	FGFR2	14.62	10.97	16.91	16.08	10.28	8.39	19.98	10.36	28.97	16.44	20.77	34.92	21.91	17.31	18.08	9.59	57.19	20.79	9.16	9.2	86.59	8.44	14.58	7.73	1.91	18.47	14.92
NM_000142	FGFR3	2.14	4.86	1.54	2.76	1.72	3.99	12.22	3.53	10	7.93	1.45	3.95	2.5	11.14	2.25	7.57	5.06	18.39	10.3	64.03	16.16	0.17	0.2	0.46	0.29	2.24	0.1
NM_000143	FH	24.42	10.46	21.78	15.81	41.22	34.45	30.97	16.83	13.12	12.4	23.22	31.19	26.29	24.27	35.47	40.54	20.35	18.92	19.41	27	18.82	17.49	12.59	13.46	13.92	14.75	15.29
NM_000144	FXN	1.34	0.74	1.47	1.35	1.63	1.56	0.87	1.06	1.21	0.7	2.4	1.17	1.52	1.15	2.34	1.41	1.57	0.82	1.4	0.88	1.3	2.03	3.03	2.56	1.73	1.72	2.95
NM_000145	FSHR	0.03	0	0.56	0.03	0	0	0.03	0	0.01	0	0	0	0.08	0	0	0.02	0.28	0.01	0	0.02	0.02	1.21	0.68	1.77	0.59	0.18	1.95
NM_000146	FTL	1267.54	2106.98	1941.68	1618.62	879.51	1222.29	2866.08	621.81	1045.11	583.34	329.48	1028.56	1304	999.93	867.82	706.44	1120.41	1868.23	1133.51	1089.45	476.64	4256.54	907.3	2216.93	11919.2	606.36	955.6
NM_000147	FUCA1	17.96	18.78	29.3	17.94	12.51	13.32	23.69	10.62	17.5	12.52	11.05	13.64	12.15	8.95	12.49	18.09	21.27	29.84	38.24	42.01	26.17	47.52	16.64	33.61	156.96	23.43	14.32
NM_000148	FUT1	2.82	0.75	1.32	2	1.44	1.65	0.92	2.65	1.6	0.9	1.5	1.87	4.16	3.64	1.54	4.2	11.2	1.89	0.9	3.15	3.63	0.47	0.33	0.38	0.72	1.51	0.24
NM_000149	FUT3	0.76	0.07	0.58	0.2	2.21	0.58	0.12	0.72	2.16	1.25	2.23	0.25	1.41	0.93	0.11	0.11	0.05	0.7	0.17	0.37	0.98	0	0	0.02	0	0.24	0.03
NM_000150	FUT6	0	0	0.01	0	0.06	0.01	0	0	0.13	0.06	0.1	0.01	0.07	0.05	0	0	0.01	0.75	0	0.14	0.13	0	0	0	0.02	0.02	0.01
NM_000151	G6PC	0	0	0	0	0	0	0	0	0.03	0	0	0	0	0	0	0.01	0	0	0	0.01	0.01	0	0	0.01	0	0	0
NM_000152	GAA	27.77	39.05	26.97	17.57	10.5	25.7	33.03	30.7	10.64	17.27	35.05	20.82	23.87	43.04	32.29	10.33	33.67	81.71	40.71	35.73	61.33	32.04	11.53	23.31	49.44	15.66	13.68
NM_000153	GALC	8.4	7.92	7.29	4.48	9.29	6.23	12.5	5.61	5.99	7.71	3.52	5.38	6.37	3.67	5.71	4.84	9.76	11.68	8.21	8.72	8.63	13.62	8.55	11.96	18.67	10.88	8.52
NM_000154	GALK1	8.01	7.56	10.3	9.69	6.47	6.22	8.04	6.74	3.29	4.99	18	7.38	7.43	6.49	6.92	5.91	7.75	7.81	11.55	16.74	13.5	7.38	8.2	7.36	6.08	6.84	7.48
NM_000155	GALT	15.69	8.59	7.76	13.7	9.49	3.67	11.4	5.73	11.25	11.96	10.08	16.74	13.54	7.62	13.91	11.82	17.27	14.41	14.37	15.93	9.5	13.54	14.19	13.81	12.83	13.31	12.83
NM_000156	GAMT	8.18	6.01	10.29	1.62	12.86	1.34	3.33	1.83	3.71	0.73	2.91	1.46	9.27	3.95	1	8.99	21.55	3.77	15.61	17.7	7.18	7.57	15.54	12.95	7.2	10.21	13.8
NM_000157	GBA	10.84	17.15	11.95	18.09	18.54	17.43	18.92	16.2	8.14	13.67	17.84	18.76	10.44	14.56	20.51	14.76	13.81	23.7	22.81	33.05	25.24	17.57	5.8	9.95	19.75	8.84	6.12
NM_000158	GBE1	7.13	10.38	13.17	4.52	17.89	5.82	9.2	9.25	11.98	9.29	6.42	6.63	5.23	8.81	8.2	8.15	7.42	8.23	8.73	9.41	14.88	12.61	6.48	9.13	12.43	8.03	7.59
NM_000159	GCDH	9.25	8.96	9.35	5.56	16.75	8.77	8.36	5.84	19.16	10.92	14.59	13.53	12.9	11.98	15.05	8.39	11.62	12.32	17.36	11.14	7.16	9.46	10.29	9.25	9.21	8.62	7.53
NM_000160	GCGR	0.42	0.01	0	0	0	0.02	2.68	0.01	0	0.32	0	0.04	0.02	0.05	0	0	0.05	0.06	0	0.09	0.01	0	0.03	0	0	0.06	0
NM_000161	GCH1	2.94	4.1	4.92	7.02	2.87	2.25	8.39	5.91	2.53	3.41	1.75	4.29	1.57	4.08	6.35	3.82	3.59	3.41	5.86	3.31	1.51	2.06	0.79	1.83	2.79	2.59	0.81
NM_000162	GCK	0.51	0.24	0.14	0.56	0.05	0.04	2.1	0.05	1.52	1.61	0.33	1.93	0.03	1.39	0.06	0.07	0.04	0.03	0.01	0.08	0.27	0.33	0.46	0.73	0.16	0.67	0.57
NM_000163	GHR	3.83	2	1.91	0.35	1.71	0.87	0.57	0.41	0.71	0.1	0.1	0.57	0.39	2.33	0.95	0.27	0.8	1.51	0.43	1.85	0.26	3.9	3.89	4.28	4.05	4.48	2.38
NM_000164	GIPR	0.25	0.71	0.22	0.65	0.16	0.54	0.34	0.2	1.01	0.04	0.15	0.32	1.26	0.18	0.18	0.01	0.05	0.27	2.81	0.02	0.14	0	0	0.13	0.06	2.06	0
NM_000165	GJA1	19.03	155.45	74.79	7.47	40.1	23.63	14.35	56.95	9.26	8.7	29	50.93	14.94	6.97	56.59	32.8	28.08	71.68	58.28	48.34	202.97	204.97	21.15	50.53	53.68	30.71	31.18
NM_000166	GJB1	1.02	1.87	5.94	9.25	7.09	36.34	0.59	42.48	0.87	6.15	45.79	0.56	20.5	14.86	6.4	19.27	61.07	22.77	21.69	196.82	46.47	0.02	0.17	0.23	0	11.38	0.04
NM_000167	GK	0.57	0.49	0.55	0.5	0.9	0.34	0.53	0.27	0.35	0.23	0.31	0.35	0.27	0.66	0.33	4.55	0.27	0.81	0.95	1.08	1.68	0.91	0.41	0.78	1.59	0.6	0.27
NM_000168	GLI3	5.91	9.8	6.95	1.39	3.35	3.52	2.43	6.25	1.64	2.91	5.42	8.01	2.3	4.24	3.5	0.32	1.26	5	1.02	0.83	0.38	8.98	11.83	11.08	5.96	7.7	12.78
NM_000169	GLA	7.86	8.2	12.06	7.59	11.53	8.78	9.09	14.1	6.66	6.08	11.85	9.49	7.09	10.76	10.43	6.68	12.74	13.04	10.82	9.62	6.98	19.1	5.64	11.8	27.67	9.27	5.8
NM_000170	GLDC	9.6	1.04	3.66	13.08	2.78	0.04	2.72	1.88	14.66	0.55	22.46	37.42	6.23	1.82	0.22	43.2	3.44	32.09	11.52	4.28	0.04	0.03	0.04	0.08	0.05	0.08	0.03
NM_000172	GNAT1	0	0.01	0.02	0	0.05	0.04	0.07	0.04	0.02	0	0.04	0.04	0	0.09	0.01	0	0.01	0.02	0	0	0	0	0	0.03	0.01	0	0
NM_000173	GP1BA	0	0.06	0.05	1	0.04	0.01	0.12	0.01	0.75	0.02	0.01	0	0.01	0.09	0.05	0	0.01	0.05	0.13	0.02	0.04	0.07	0	0.22	0.11	0.02	0.04
NM_000174	GP9	0.16	0	0	0	0	0	0	0	0	0	0	0	0	0.14	0	0	0.04	0	0	0.13	0	0	0	0	0	0.04	0
NM_000175	GPI	86.77	48.61	85.22	59.56	323.03	70.95	72.44	60.42	107.89	52.38	73.71	95.69	90.92	61.94	78.61	231.36	83.35	66.84	70.71	73.06	98.07	41.01	22.59	28.95	32.43	30.39	26.93
NM_000176	NR3C1	13.02	8.54	14.28	11.31	11.7	12.1	8.2	8.04	11.43	3.34	3.76	6.09	8.24	2.96	8.74	3.65	9.74	8.17	9.2	6.89	1.32	13.09	14.11	14.1	22.03	20.57	11.99
NM_000177	GSN	206.15	156.13	362.26	347.31	52.51	140.29	72.03	271.18	78.69	79.71	350.61	148.55	341.85	100.37	284.07	44.84	66.35	112.93	144.22	64.27	116.3	227.91	200.4	224.98	197.84	778.93	222.43
NM_000178	GSS	11.17	14.78	16.05	27.67	24.28	17.06	17.08	17.02	16.95	35.34	48.48	19.26	12.7	16.4	23.35	15.02	23.45	17.7	24.25	28.03	21.98	16.21	9.75	11.19	11.27	13.73	10.04
NM_000179	MSH6	17.32	13.64	24.38	17.63	16.11	22.03	33.22	29.01	22.54	38.13	18.99	33.29	16.77	26.21	47.12	17.28	17.92	15.16	12.95	16.16	15.93	23.15	39.68	26.43	16.49	16.31	32.12
NM_000180	GUCY2D	0.04	0.09	0.03	0.03	0.02	0.03	0.06	0.11	0.06	0.02	0.12	0.04	0.01	0.07	0.06	0.03	0.11	0.04	0.04	0.16	0.21	0.01	0.02	0.03	0.01	0.04	0.01
NM_000181	GUSB	18.03	19.6	22.79	28.5	31.09	8.76	35.45	13.81	17.25	32.16	18.09	37.45	15.19	24.19	21.98	13.44	22.48	34.31	20.1	39.22	34	33.15	17.01	22.65	49.54	20.46	18.47
NM_000182	HADHA	49.24	32.75	30.03	39.65	41.5	45.77	45.91	54.82	57.04	44.2	41.55	50.97	30.94	34.66	35.89	28.24	39.13	43.72	39.44	40.48	38.47	69.14	66.6	64.73	64.79	43.01	58.89
NM_000183	HADHB	33.38	28.19	27.65	43.85	30.15	33.59	34.4	31.12	40.21	25.17	44.55	45.8	43.05	30.28	39.39	27.35	32.5	46.01	34.66	38.42	37.41	59.33	49.08	48.46	47.99	34.81	38.94
NM_000184	HBG2	0.66	0	0.07	0	0	0	0	0	0	0	0	0	0	0	0	0	0	0	0	0.04	0	0	0.12	0	0	0.07	0
NM_000185	SERPIND1	0.52	0	0.02	0	0	0	0.03	0	0	0	0	0	0.06	0	0.01	0.04	0.06	0.02	0.01	0.05	0.03	3.45	3.16	0.56	0.6	2.85	2.47
NM_000186	CFH	47.76	38.74	59.62	10.94	9.33	9.61	10.29	14.5	6.03	3.36	9.56	25.08	7.16	16.28	19.08	1.51	11.27	42.38	17.68	9.88	3.13	63.26	52.62	72.18	62.5	12.43	62.57
NM_000187	HGD	0.02	0.38	0.04	0.86	7.95	0.05	0.04	0.21	0.06	0.08	0.09	0.1	0.02	0.58	0.31	6.82	2.87	20.3	21.93	28.89	29.01	0.04	0.03	0.28	0	0.86	0.07
NM_000188	HK1	26.62	26.09	24.47	32.67	29.21	56.15	29.01	45.21	11.86	43.94	13.53	21.89	31.69	42.02	28.62	51.96	50.99	43.47	40.53	54.86	86.02	25.3	11.23	19.39	26.11	33.43	15.05
NM_000189	HK2	6.24	10.97	14.22	5.84	15.39	2.17	18.07	8.29	14.77	24.82	10.02	8.02	8.21	22.89	14.09	7.53	1.23	6.54	8.03	4.36	6.86	16.2	4.12	5.35	10.81	1.97	2.6
NM_000190	HMBS	6.04	3.89	5.44	10.25	9.82	11.95	6.84	6.33	9.81	10.71	12.08	5.61	5.37	6.98	5.74	7.53	5.63	6.94	6.17	5.99	9.89	3.38	1.35	1.65	1.78	4.41	2.58
NM_000191	HMGCL	12.27	8.87	19.21	16.79	13.16	9.62	10.1	10.13	12.54	16.19	11.73	7.85	9.76	5.26	11.19	13.37	17.3	13.07	21.66	26.27	23.02	15.89	10.78	11.49	14.33	15.33	11.19
NM_000192	TBX5	0	0.18	0.02	0.02	0.12	0.05	0.18	0.02	0.01	0	0.03	0.24	0.01	0	0.05	0	0.01	0.1	0.01	0.01	0	0	0.02	0	0	0.24	0
NM_000193	SHH	0.03	0.02	0.02	0	0.06	0.01	0	0.16	0.02	0	0	0.02	0	0.02	0.06	10.6	8.98	0.12	1.66	1.57	0.03	0	0	0	0	0.05	0
NM_000194	HPRT1	12.61	8.53	32.44	54.06	42.3	13.88	9.35	14.99	23.67	10.8	16.42	7.77	15.5	9.04	21.17	15.2	14.65	10.49	13.1	12.42	18.97	11.85	9.52	7.65	12.72	8.76	11.41
NM_000195	HPS1	12.4	9.75	9.22	9.31	6.71	7.78	9.26	9.74	9.06	9.82	6	7.09	7.1	9.63	10.35	5.88	4.43	7.65	6.79	5.78	8.89	20.76	11.58	14.35	19.68	14.07	12.01
NM_000196	HSD11B2	1.56	2.67	3.58	3.37	6.63	8.37	3.13	4.7	9.6	12.82	5.86	2.91	3.18	7.15	2.81	1.26	2.58	5.18	1.39	2.24	3.69	4.74	11.6	7.93	1.44	13.47	11.96
NM_000197	HSD17B3	0.43	0.08	0.2	1.06	0.28	0.7	0.1	0.02	0.49	0.24	1.53	0.2	0.88	0.25	0.36	0	0.05	0.14	0.05	0.02	0.16	0.1	0.19	0.38	0.1	0.79	0.26
NM_000198	HSD3B2	0.45	0.07	0.59	0.07	0.11	0.07	0.11	0.01	0.02	0.03	0	0	0	0.06	0.09	0.97	2.96	0.63	0.24	0.31	3.66	43.84	0	0.76	2.01	0	0.13
NM_000199	SGSH	9.76	10.56	11.53	10.71	6.91	8.21	5.77	11.62	6.47	7.56	13.37	7.76	12.16	15.32	9.43	8.8	6.54	12.57	11.85	13.07	13.44	15.36	8.75	10.63	16.21	11.07	9.2
NM_000200	HTN3	0	0	0	0	0	0	0	0	0	0	0	0	0	0	0.08	0	0	0	0	0	0	0	0	0	0	0	0
NM_000201	ICAM1	15.83	23.01	27.89	108.62	48.6	8.48	51.13	24.96	128.09	12.45	8.14	11.13	12.3	26.98	37.27	83.51	6.65	21.96	50.54	35.51	18.58	19.96	5.12	15.92	34.3	6.53	4.1
NM_000202	IDS	30.64	26.28	27.93	50.76	21.28	33.31	23.47	29.91	20.91	12.69	17.39	24.6	35.96	31.78	29.83	8.67	19.19	23.67	23.52	23.53	21.35	35.12	43.13	45.01	42.62	46.22	46.23
NM_000203	IDUA	8.11	28.2	4.87	15.5	18.4	10.23	5.48	9.62	11.18	9.12	15.84	11.33	6.84	8.59	6.9	2.51	3.55	6.82	6.03	4.96	3.16	8.72	7.1	9.83	6.37	6.18	6.74
NM_000204	CFI	57.48	33.35	82.61	83.99	31.82	25.02	9.66	69.32	30.83	19.22	34.35	18.91	24.88	32.19	74.14	31.81	14.52	111.66	23.17	35.85	32.77	53.45	22.08	36.64	16.81	40.84	45.44
NM_000206	IL2RG	5.31	12.52	14.06	31.92	2.68	4.21	19.97	8.18	3.88	0.59	1.91	6.53	2.59	4.48	7.14	6.76	1.48	7.72	15.08	14.55	2.72	6.47	1.65	7.26	21.65	2.5	0.43
NM_000207	INS	0	0	0	0	0	0	0	0	0	0.06	0	0	0	0	0	0	0	0	0	0	0.05	0	0.15	0	0	0	0
NM_000208	INSR	12.16	8.84	17.96	3.34	4.86	23.06	3.36	7.94	5.42	4.53	5.46	4.09	9.3	7.72	9.13	11.75	18.51	8.87	10.15	7.97	12.6	25.82	20	17.11	12.61	13.2	15.26
NM_000209	PDX1	0	0	0	0	0.01	0	0	0.02	0	0	0	0	0.01	0	0	0.11	0.34	0	0.34	0.03	0	0	0	0	0	0	0
NM_000210	ITGA6	17.49	9.11	25.94	34.79	10.35	17.81	20.16	22.88	24.75	17.45	12.76	19.04	25.15	3.74	21.93	16.57	45.53	26.44	26.85	40.78	50.82	19.22	5.92	10.65	19.77	33.23	5.41
NM_000211	ITGB2	24.67	59.35	42.13	38.94	8.43	41.82	58.98	17.53	30.38	10.09	9.37	28	24.28	36.71	26.22	8.56	17.32	69.92	78.88	13.24	11.92	57.89	3.3	53.44	237.14	12.14	4.57
NM_000212	ITGB3	10.5	2.13	8.13	11.39	8.26	1.41	1.53	10.76	1.14	0.82	0.81	1.49	2.74	1.83	13.2	8	23.03	4.95	21.17	6.19	3.25	6.71	0.59	3.53	2.18	9.71	0.5
NM_000213	ITGB4	37.07	4.39	16.49	44.47	30.81	8.62	18.34	35.95	134.48	22.52	34.47	18	49.99	48.24	25.23	3.42	1.14	1.74	62.41	12.14	15.57	3.06	2.19	4.09	4.08	26.4	1.11
NM_000214	JAG1	30.36	11.98	27.3	5.6	11.66	36.47	13.47	77.83	2.31	5.92	8.96	23.45	13.52	5.19	16.8	27.31	118.47	16.13	20.74	16.64	14.07	15.58	13.68	17.19	21.5	26.33	8.67
NM_000215	JAK3	7.28	5.92	4.74	7.07	2.63	1.91	4.27	3.54	5.13	0.84	1.8	4.11	2.69	5.4	5.7	1.3	2.68	5.39	7.99	3.42	2.79	7.88	9.51	8.86	7.08	2.12	8.46
NM_000216	ANOS1	0.8	3.48	3.64	1.6	1.76	2.26	1.76	1.06	6.18	1.26	0.16	1.1	4.6	1.58	2.91	0.81	1.91	4.11	1.55	0.51	0.53	1.29	0.29	0.64	1.09	1.25	0.66
NM_000217	KCNA1	0.1	0.03	0.06	0.01	0.06	0.14	0.31	0.02	0	0.03	0.03	0.36	0.01	0	0.06	0	0.06	0.66	0.02	0	0	0	0	0.01	0	0.03	0
NM_000218	KCNQ1	2.62	3.73	2.38	2.12	0.56	13.55	2.26	2.77	3.09	1.98	0.51	1.52	1.56	7.51	7.84	3.02	1.58	2.66	2.1	17.43	3.99	8.07	0.56	1.9	5.44	4.31	0.65
NM_000219	KCNE1	0.28	0.4	0.05	0.38	0.03	0.02	0.4	0.03	0	0.38	0.17	0.04	1.67	0.08	0.03	0.08	0.06	0.17	0.12	0.04	0.86	0.36	0.02	0.5	1.63	3.21	0.01
NM_000220	KCNJ1	0	0.07	0.11	0	0.03	0.02	0.09	0.01	0.03	0.26	0.01	0.17	0.03	0	0.07	0.26	0.93	0.05	0.68	0.06	0.21	0.08	0	0	0	0	0
NM_000221	KHK	2.38	0.56	1.08	2.19	2.03	0.67	3.39	0.76	2.16	0.53	0.54	1.23	1.97	0.85	4.28	0.24	1.71	0.48	0.84	0.97	0.5	2.01	1.77	2.19	1.91	4.37	1.4
NM_000222	KIT	4.78	3.7	2.61	1.13	0.58	0.23	2.22	0.54	0.14	2.27	0.13	0.57	0.41	0.86	0.5	1.38	0.85	0.9	0.67	1.38	0.34	20.44	48.52	15.13	6.78	2.83	24.35
NM_000223	KRT12	0	0	0.14	0	0	0.17	0	0.2	0	0	0.08	0	0	0	0	0	0	0	0	0	0.01	0	0	0	0	0	0
NM_000224	KRT18	49.33	46.94	179.76	107.64	62.18	173.26	160.96	595.46	195.54	396.57	204.8	117.38	279.81	480.87	94.91	172.98	100.7	55.52	173.21	62.3	82.35	12.68	4.26	12.17	5.35	41.73	8.4
NM_000226	KRT9	0	0.03	0.03	0.08	0.01	0.07	0	0.01	0	0.01	0.01	0.08	0.05	0	0.02	0	0	0	0	0.01	0	0	0	0	0	0	0
NM_000227	LAMA3	6.85	3.15	20.66	5.88	32.01	5.34	9.96	33.91	2.62	30.15	6.01	6.53	6.05	16.47	29.47	22.66	2.89	3.99	58.31	7.23	7.91	2.77	4.55	5.28	2.31	9.07	3.21
NM_000228	LAMB3	10.18	10.78	20.55	24.79	21.84	4.87	50.44	52.53	30.55	19.52	4.95	17.12	13.69	38.93	14.98	83.26	62.94	10.22	133.92	35.57	10.6	2.31	0.35	1.35	0.94	13.58	0.87
NM_000229	LCAT	7.27	10.3	3.33	0.97	3.02	3.56	1.17	2.27	2.79	3.16	1.79	3.3	1.7	3.42	2.13	1.69	5.54	3.82	4.15	2.13	5.44	5.23	6.17	8.13	4.9	7.8	8.4
NM_000230	LEP	0	0.23	0.54	0.02	0	0.15	0.04	0.01	0.02	0.01	0.01	0.03	0	0.07	0.07	0.1	0.17	0.09	0.25	0.08	0.1	0.38	0	0	0.25	0.06	0.01
NM_000231	SGCG	0.2	0.11	2.84	4.56	0.23	0.2	0.22	0.05	0.07	1.07	0.25	0.02	0.04	1.49	1.8	0	0.02	0.19	0.03	0.04	0	0.05	0.08	0.08	0	1.58	0.04
NM_000232	SGCB	12.77	12.42	12.19	10.92	16.03	5.08	5.85	5.77	3.55	8.75	3.43	5.68	7	10.35	10.6	6.55	12.23	11.72	9.09	8.52	13.88	18.56	18.93	17.16	11.04	23.99	17.06
NM_000233	LHCGR	0.09	0.06	0.07	0	0.04	0	0.05	0.01	0	0.03	0.01	0.01	0.03	0.03	0	0.34	0.28	0.01	0.01	0.13	0.1	3.92	0.73	0.58	0.83	0.01	0.91
NM_000234	LIG1	17.19	5.92	12.39	8.75	15.58	19.58	11.91	7.76	13.24	15.29	9.34	13.54	10.85	13.6	13.62	17.29	14.54	5.61	8.15	10.03	7.92	4.93	6.68	7.57	4.31	6.45	7.29
NM_000235	LIPA	21.13	35.4	40.06	23.98	10.92	21.55	21.09	18.96	20.52	4.92	9.12	16.87	19.54	17.76	14.81	13.21	33.1	43.85	29.36	26.31	10.84	143.43	19.51	93.41	811.43	26.76	17.43
NM_000236	LIPC	0.63	0.26	0.43	0.67	0.1	0.23	0.1	0.32	0.97	0.28	0.37	0.23	0.39	0.06	0.16	0.09	0.1	1.51	0.38	0.49	0.09	0.19	0.04	0.7	0.41	0.29	0.74
NM_000237	LPL	0.95	12.82	1.26	0.38	1.95	5.69	3.37	2.14	0.81	0.32	0.49	1.11	2.09	0.77	1.18	0.57	0.92	3.45	0.37	0.9	0.5	12.07	2.42	4.4	23.46	0.88	0.62
NM_000238	KCNH2	0.62	0.29	5.51	5.47	1.48	2.54	4.96	3.18	1.39	3.7	2.32	5.26	2.77	1.75	17.94	0.29	0.8	0.36	1.6	0.46	0.14	1.55	1.85	0.97	1.28	5.44	1.76
NM_000239	LYZ	47.22	66.84	146.08	385.43	16.6	28.03	117.42	13.81	9.74	11.92	8.92	21.33	13.43	84.24	29.65	9.85	19.59	61.14	198.55	22.33	19.09	135.13	5.46	55.67	1079.5	28.2	7.38
NM_000240	MAOA	3.92	1.54	0.65	1.01	0.16	1.86	1.46	1.03	1.53	0.96	0.31	0.22	0.77	1.36	1.74	4.2	51.28	2.2	13.87	11.95	5.09	7.91	8.98	9.94	6.16	9.71	5.68
NM_000242	MBL2	0	0	0	0	0	0	0	0	0	0	0	0	0	0	0	0	0	0	0.03	0	0	0	0	0	0	0	0
NM_000243	MEFV	1.02	0.43	0.29	0.38	0.07	0.37	0.17	0.3	0.17	0.02	0.05	0.66	0.14	0.95	0.29	0.31	0.27	0.57	0.37	0.59	0.14	0.28	0.04	0.36	0.87	0.39	0.02
NM_000244	MEN1	11.6	11	16.19	20.34	14.33	19.26	20.39	18.88	15.2	22.22	24.38	19.28	17.56	18.01	30.08	6.54	19.9	10.52	12.46	16.77	20.21	12.7	14.38	13.16	9.13	11.42	12.38
NM_000245	MET	4.01	1.47	2.61	3.89	7.7	5.35	5.65	5.66	25.11	2.83	1.85	1.7	2.11	3.04	10.27	34.43	52.21	9.72	70.53	74.29	80.66	0.9	0.55	2.19	1.55	6.05	0.48
NM_000246	CIITA	4.18	4.01	8.08	20.58	18.17	15.69	5.13	7.1	16.22	1.45	12.61	4.34	9.03	6.67	14.42	2.94	2.44	4.91	3.2	1.48	1.56	4.91	0.51	5.05	12.91	4.83	0.64
NM_000247	MICA	8.51	7.3	6.1	7.49	8.49	4.5	10.27	7.74	7.51	7.59	9.89	8.64	10.33	4.4	1.95	3.55	1.52	3.55	7.07	3.3	1.05	8.34	12.33	11.6	6.04	8.59	16.52
NM_000248	MITF	6.42	4.78	3.39	1.55	2.37	1.29	2.41	4.19	2.31	0.29	0.8	2	1.63	1.47	4.36	9.03	28.38	10.34	15.62	18.82	16.48	11.79	9.42	13.32	20.08	7.29	7.28
NM_000249	MLH1	12.09	6.86	8.64	6.79	7.02	7.12	11.34	8.96	5.92	10.97	9.89	6.94	7.54	8.96	13.72	9.97	12.83	8.5	8.45	13.28	10.03	10.19	8.15	9.46	8.99	9.35	7.29
NM_000250	MPO	0.15	0.26	0.04	0.02	0.27	0.06	0.4	0.26	0.01	0.22	0.01	0.02	0.04	0.18	0.05	0.01	0.02	0.08	0.05	0.03	0.06	0.16	0.02	0.02	0.06	0.04	0.01
NM_000251	MSH2	10.4	7.72	13.18	14.87	12.8	16.88	22.46	17.9	19.99	23.79	15.07	25.42	11.26	12.55	29.91	22.39	21.13	11.59	8.74	11.62	14.05	6.58	5.42	6.24	6.16	7.01	4.89
NM_000252	MTM1	5.36	2.99	8.17	17.02	6.92	9.28	3.9	10	8.01	3.22	11.4	6.55	10.17	5.87	13.95	4.93	13.87	9.14	8.44	21.71	13.18	8.69	7.41	7.2	8.98	8.2	5.44
NM_000253	MTTP	0.15	0.02	0.28	0.16	0.03	0.01	0.14	0.03	0.02	0.23	0.06	0.06	0.27	0.09	0.45	0.06	0.06	0.01	0.03	0.08	0.07	0.86	0.65	4.63	0.44	0.05	2.03
NM_000254	MTR	12.91	9.46	10.99	6.81	11.99	5.74	10.66	10.4	7	6.92	5.94	11.82	8.03	13.85	13.6	7.09	6.96	8.33	5.88	5.86	6.56	10.48	15.76	14.4	10.57	16.15	13.79
NM_000255	MUT	9.34	6.42	8.38	5.22	9.23	6.29	10	3.16	9.03	8.97	6.78	5.19	9.68	6.38	13.14	8.08	7.85	5.24	5.7	8.38	5.6	12.19	14.79	11.75	10.61	10.2	12.8
NM_000256	MYBPC3	0.03	0.03	0.07	0.05	0.01	0.05	0.01	0.01	0.03	0.01	0	0.03	0.01	0.07	0.02	0.03	0.01	0.04	0.04	0.02	0.02	0.13	0	0.03	0.06	0.02	0.01
NM_000257	MYH7	0	0.01	0	0.02	0	0	0	0	0	0.01	0	0.01	0.01	0.03	0	0.13	0	0.06	0.06	0.03	0.09	0	0.02	0	0	0.01	0
NM_000258	MYL3	0.99	0.53	0.21	0.06	0.02	0.1	0.12	0.03	0.12	0.12	0	0.22	3.11	0.31	0.22	1.18	0.06	0.99	1.54	2.17	0.34	0.87	2.19	2.28	0.31	0.8	1.59
NM_000259	MYO5A	3.56	5.17	4.02	4.59	1.67	5.34	3.68	3.42	2.64	0.9	2.31	3.61	4.21	1.56	3.35	0.93	3.14	4.36	3.16	2.39	1.42	5.45	2.77	4.17	13.02	2.88	2.42
NM_000260	MYO7A	2.2	1.78	2.59	1.62	0.42	1.07	1.73	0.92	0.93	0.5	0.51	1.57	0.91	1.23	1.29	0.45	0.9	1.95	1.11	1.24	0.97	2.67	4.15	1.71	3.88	2.16	1.67
NM_000261	MYOC	0.75	0.01	0.41	0	0	0.18	0.1	0.1	0	0.08	0	0.04	0.06	0.05	0.13	0.05	1.22	0.04	0.27	0.31	29.55	0.19	0.14	0.12	0.06	5.55	0.16
NM_000262	NAGA	11.77	12.94	21.38	14.56	6.95	15.65	10.41	8.49	5.43	5.37	7.97	11.74	10.29	7.93	12.62	11.25	21.53	16.57	19.84	18.74	13.97	17.62	8.82	11.23	22.48	9.92	10.7
NM_000263	NAGLU	10.25	11.05	8.97	9.08	3.91	4.48	4.58	6.81	3.53	5.84	16.55	5.76	5.19	4.45	4.27	11.99	8.84	23.17	10.81	20.02	12.35	17.53	10.42	16.03	19.72	8.44	10.14
NM_000264	PTCH1	2.4	1.37	2.59	2.18	2.62	3.49	3.25	4.3	2.95	2.29	3.27	2.39	5.16	2.61	3.83	4.25	7.38	1.6	2.57	2.49	3.33	4.49	4.5	4.83	3.8	9.02	2.58
NM_000265	NCF1	3.64	2.5	3.8	4.39	0.54	2.3	6.69	1.13	1.88	0.59	0.78	1.69	1.64	6.08	2.26	0.82	1.04	2.6	5.23	2.39	0.72	2.14	0.24	2.34	7.75	1.13	0.13
NM_000266	NDP	3.73	0.16	3.21	13.28	1.96	0.21	0.75	2.28	0.11	0.46	6.03	0.39	2.4	0.72	3.62	0.26	0.42	0.04	0.41	0.33	0.06	10.66	16.44	15.28	6.82	7.27	18.55
NM_000267	NF1	11.2	8.93	6.27	11.25	8.03	9.24	11.04	5.9	6.45	14.93	4.81	7.85	9.94	9.42	5.61	8.32	14.42	15.64	10.02	10.95	10.39	10.73	11.26	11.11	9.22	11.55	10.33
NM_000268	NF2	10.39	6.62	8.76	8.67	10.99	10.63	5.98	8.09	5.74	5.59	4.98	10.16	7.86	5.53	10.25	9.06	14.17	8.5	14.26	13.51	31.16	8.23	8.18	8.11	6.68	8.52	7.98
NM_000269	NME1	47.94	28.36	38.7	78.2	27.13	34.08	96.96	56.91	74.84	34.93	98.21	34.29	64.58	67.75	49.11	67.81	51.5	59.49	65.03	69.57	55.15	32.36	15.49	19.78	12.31	39.07	24.24
NM_000270	PNP	8.79	13.21	11.83	9.75	18.42	7.95	13.44	19.45	3.67	9.1	6.62	11.62	6.79	6.9	8.71	25.74	76.87	96.59	58.96	63.79	49.8	5.12	0.84	1.85	6.15	3.8	0.81
NM_000271	NPC1	6.38	7.42	8.78	3.46	8.57	16.33	6.54	9.34	4.51	6.85	5.61	5.13	5.94	7.82	7.02	15.81	7.76	11.77	16.19	9.74	8.07	15.06	7.23	8.51	20.12	5.35	5.85
NM_000272	NPHP1	2.47	2.77	1.97	0.13	6.81	1.68	5.77	1.1	2.25	7.21	3.25	3.45	3.17	3.46	3.37	2.65	9.73	5.16	3.39	4.9	11.55	2.17	2.68	2.96	1.58	8.08	3.11
NM_000273	GPR143	2.02	0.95	3.27	2.55	1.9	0.31	1.07	6.08	4.3	0.62	0.63	1.01	2.82	1.25	3.75	14.81	4.98	4.27	31.14	2.81	7.83	2.2	1.57	1.91	1.62	0.74	2.97
NM_000274	OAT	35.42	32.71	46.72	36.43	36.71	33.57	24.82	28.95	34.59	16.19	14.73	31.88	41.51	25.08	73.57	29.72	47.26	38.42	25.01	47.31	31.51	48.42	42.67	48.66	34.75	39.29	46.89
NM_000275	OCA2	0.17	0.17	0.32	0.22	0.52	1.01	2.9	0.55	2.16	0.06	0.13	1.26	3.17	0.18	0.89	4.21	1.67	0.32	1.18	0.22	2.9	2.45	0.11	0.32	0.13	0.31	0.17
NM_000276	OCRL	10.42	6.93	12.83	9.96	8.66	8.42	3.64	13.31	7.23	8.1	8.8	8.98	9.51	8.84	16.34	6.3	7.81	9.05	11.15	7.63	7.16	15.25	17.33	13.45	9.83	10.93	15.83
NM_000277	PAH	0.02	0	0	0	0.01	0	0.01	0	0.07	0	0	0.02	0	0	0	0	0	0	0.01	0.05	0.01	0.03	0.03	0	0.02	0.09	0.01
NM_000278	PAX2	0	30.77	0.13	0.19	0.02	0.06	0.29	61.82	0.19	95.25	4.77	0.14	0.04	63.19	5.81	0.01	0.01	0.05	0.01	0	0.01	0	0.1	0.28	0.01	6.27	0.01
NM_000280	PAX6	0.01	0	0.02	0.01	1.04	0.58	0	1.48	0	0	0	0.01	0.07	0.03	0.07	1.21	0.07	0	0.07	0	0	0	0	0	0	0	0
NM_000281	PCBD1	43.75	16.32	34.7	54.42	40.44	81.98	33.6	91.53	71.2	53.33	42.21	43.39	114.74	38.49	28.82	86.9	55.17	38.65	72.83	77.39	85.34	33.69	41.21	25.86	26.85	46.17	33.21
NM_000282	PCCA	8.52	4.1	5.42	6.99	9.98	2.8	3.52	8.94	0.48	6.18	3.87	5.23	9.37	6.62	9.19	6.79	15.84	16.09	18.01	71.58	19.69	10.43	8.84	9.14	9.11	10.63	10.09
NM_000283	PDE6B	1.19	1.26	1.98	8.8	3.87	0.87	9.4	1.16	2.1	7.02	1.54	9.84	3.52	3.63	4.3	0.62	0.32	0.73	0.35	2.09	0.66	1.11	0.74	0.99	1.2	1.98	0.9
NM_000284	PDHA1	27.27	9.02	20.12	17.25	33.82	33.14	32.2	44.43	28.17	9.38	48.08	15.57	72.88	21.86	26.17	29.02	21.61	14.22	22.94	38.11	24.91	15.81	16.57	13.15	13.42	16.02	15.39
NM_000285	PEPD	30.72	29.95	22.8	24.03	60	21.14	37.64	14.67	17.6	18.68	19.12	19.63	16.3	11.48	28.69	16.02	21.68	26.18	17.95	23.42	16.14	39.03	20.36	24.29	34.63	19.13	24.56
NM_000286	PEX12	3.36	1.88	2.91	4.12	0.64	1.3	4.67	2.4	1.38	3.32	1.77	1.48	2.72	1.44	2.11	2.29	2.45	2.3	2.44	3.43	2.72	4.3	5.26	7.05	3.59	4.04	5.98
NM_000287	PEX6	6.48	8.65	11.63	4.46	6.29	8.18	2.39	6.46	13.02	10.96	8.75	8.65	12.05	18.46	8.56	2.3	11.88	7.66	4.62	11.83	5.71	10.42	10.79	9.74	9.09	13.38	10.37
NM_000288	PEX7	2.6	2.37	4.13	2.8	3.84	1.98	1.3	1.85	2.15	3.17	4.13	2	2.95	2.28	2.55	2.82	6.8	3.18	5.05	6.88	5.37	3.39	2.37	2.73	2.3	3.38	3.45
NM_000289	PFKM	21.19	17.89	17.7	27.38	15.86	6.76	21.72	40.52	20.74	60.04	14.57	8.42	20.58	55.68	19.33	7.1	8.68	7.89	4.19	5.75	9.61	33.35	40.71	34.9	19.36	20.61	38.78
NM_000290	PGAM2	3.72	0.95	0.27	0.51	1.29	0.22	40.18	0.09	0.86	2.58	0.44	8.05	7.49	4.5	0.69	0.44	0.09	1.03	1.8	0.19	0.08	0.46	0.98	0.29	1.01	1.42	0.69
NM_000291	PGK1	96.86	94.67	149.42	90.35	131.68	111.64	137.14	114.72	123.54	73.25	114.05	110.25	118.38	91.42	84.82	141.42	66.7	162.01	119.89	190.89	202.78	57.3	33.69	38.55	55.2	43.06	41.72
NM_000292	PHKA2	7.62	6.53	8.03	6	9.68	10.21	10.1	16.98	11.42	5.94	15.63	10.11	10.78	9.45	6.18	6.2	5.65	4.26	8.8	5.95	6.04	8.18	12.39	10.38	7.97	7.46	11.17
NM_000293	PHKB	11.23	7.98	15.81	21.29	8.08	18.42	5.82	10.51	14.44	7.4	15.02	4.25	12.1	8.36	10.96	8.07	13.33	13.93	11.95	15.71	9.55	13.81	12.78	12.01	14.28	14.78	13.54
NM_000294	PHKG2	2.96	3.44	3.26	3.91	5.86	7.02	3.39	3.48	5.15	7.8	6.91	3.68	3.03	5.11	5.51	3.14	3.42	3.61	3.1	4.84	3.37	1.98	1.31	1.65	2.25	2.61	1.84
NM_000295	SERPINA1	15.91	9.81	17.27	28.98	6.03	12.56	18.6	33.46	9.62	2.94	17.69	6.48	8.79	15.98	30.96	3.52	6.1	15.79	32.52	32.65	9.06	11.1	0.46	9.43	25.44	4.37	1
NM_000296	PKD1	11.32	11.34	5.67	3.84	10.27	6.87	2.66	5	7.22	8	6.19	9.98	5.2	8.94	4.92	6.86	10.78	11.47	4.21	4.12	4.26	9.96	16.73	15.11	10.71	17.28	14.95
NM_000297	PKD2	14.14	15.26	9.27	3.8	4.73	4.94	3.88	10.33	3.44	3.66	4.95	8.94	4.54	6.42	8.48	5.22	9.87	18.79	8.94	10.73	9.67	21.65	20.13	24.92	15.09	28.51	24.58
NM_000298	PKLR	0	0	0	0	0.01	0.02	0	0	0	0	0.01	0	0	0.02	0.01	0.05	0	0	0.07	0.02	0	0	0	0	0	0	0
NM_000299	PKP1	0.13	0.25	0.05	0.37	0.66	0.06	0.04	0.28	0.47	0.07	0.01	1	0.1	0.07	0.11	27.26	0.15	0.11	1.67	0.93	20.21	0.05	0	0.03	0.05	0.48	0
NM_000300	PLA2G2A	103.33	1.4	34.16	1.67	0.09	4.84	3.21	0.13	94.26	0.41	0.06	0.05	0.47	1.06	2.68	0.95	3.9	1.27	25.78	0.92	4.54	79.6	5.97	5.35	19.82	0.31	7.07
NM_000301	PLG	0	0	0	0	0	0	0	0	0	0	0	0	0	0	0	0	0	0.01	0	0	0	0.01	0	0.02	0	1.85	0
NM_000302	PLOD1	31.45	101.24	66.66	27.76	55.86	36.26	47.25	48.84	48.43	29.8	25.77	46.52	48.26	32.73	45.23	112.9	59.26	214.11	94	109.71	233.44	66.21	37.05	46.04	42.16	34.21	41.18
NM_000303	PMM2	7.66	11.84	11.21	15.72	15.34	24.64	12.34	14.6	12.73	9.48	18.54	10.81	13.93	15.91	12.33	21.16	17.75	20.65	19.2	41.02	35.02	10.18	3.53	4.58	6.69	6.21	4.93
NM_000304	PMP22	40.49	47.16	36.4	13.28	8.59	7.27	12.4	18.59	4.89	3.46	8.81	23.97	6.52	8.3	11.19	3.07	14.95	27.1	18.72	9.01	5.19	71.19	45.9	64.86	70.28	67.08	47.25
NM_000305	PON2	20.56	20.18	57.06	17.46	44.58	65.32	39.98	88.88	31.51	43.54	52.69	26.09	25.49	53.32	41.28	88.7	48.06	35.45	50.53	53.21	37.8	25.6	15.53	19.18	13.85	20.95	14.62
NM_000306	POU1F1	0	0	0	0	0	0	0	0	0	0	0	0	0.02	0	0	0	0	0	0	0	0	0	0	0	0	0	0
NM_000307	POU3F4	0.19	0	0	0.04	0.31	0	0.13	0	0	0.07	0	0	0	0	0	0	0	0	0	0	0	0.02	0	0	0	0	0.02
NM_000308	CTSA	47.57	69.18	59.86	66.58	26.04	65.82	106.59	93.58	29.21	45.19	61.08	78.51	52.41	28.92	62.07	88.48	175.58	117.08	147.07	155.76	324.97	143.85	37.19	54.64	149.88	25.44	39.32
NM_000309	PPOX	8.82	7.4	5.05	8.89	11.41	4.58	10.9	6.04	6.94	7.16	9.4	11.12	9.43	12.4	9.81	4.29	4.66	5.03	5.24	7.45	3.64	8.02	9.25	9.55	5.66	14.32	8.11
NM_000310	PPT1	41.88	51.39	54.46	57.52	62.66	48.7	97.89	45.46	92.23	43.03	32.91	70.54	57.82	52.81	58.46	21.94	44.84	52.7	41.51	31.93	37.26	84.64	40.56	56.88	124.35	41.57	50.87
NM_000311	PRNP	88.56	41.37	72.7	79.18	12.78	50.97	38.83	37.93	41.9	3.82	21.09	19.37	73.3	35.38	26.99	16.79	24.46	32.93	20.05	25.01	4.38	165.3	110.27	101.68	102.17	86.73	125.22
NM_000312	PROC	0.16	0.25	0.24	0.43	1.79	0.23	1.65	0.04	0.06	0.45	0.16	0.49	0.21	0.25	0.09	0.21	0	1.85	0.2	0.4	7.4	0	0	0	0	0.18	0.02
NM_000313	PROS1	27.44	7.79	16.87	7.97	2.02	6.05	5.71	2.68	2.2	2.18	1.11	1.6	8.12	7.03	8.4	1.63	5.51	6.91	4.47	4.89	3.03	28.42	23.05	24.81	27.04	18.51	33.8
NM_000314	PTEN	14.81	11.22	10.39	6.86	1.26	8.39	8.29	10.8	13.29	7.56	3.92	10.19	6.35	8.62	4.95	7.08	13.12	8.8	9.34	7.62	7.91	12.57	13.59	12.45	13.93	16.65	13.56
NM_000316	PTH1R	5.49	3.39	0.65	0.22	0.24	0.47	1.09	0.29	0.3	0.43	0.06	0.98	1.06	2.23	0.34	10.28	1.15	25.45	13.28	10.94	3.54	3.58	12.17	7.48	1.93	6.36	8.07
NM_000317	PTS	4.39	8.36	10.43	20.61	9.26	8.26	4.12	9	9.51	8.82	11.61	9.76	6.68	6.19	7.52	6.57	7.31	7.31	11.76	4.73	6.57	8.15	3.91	4.33	2.93	5.28	3.73
NM_000318	PEX2	7.12	5.41	8.95	8	7.26	14.43	6.35	5.6	4.07	8.18	3.77	3.92	11.66	7.27	8.87	4.23	8	5.31	4.28	8.16	4.41	7.12	6.27	7.19	7.25	8.32	7.58
NM_000319	PEX5	10.07	7.96	12.33	25.21	12.93	7.45	18.13	7.96	14.9	10.72	11.7	17.24	10.64	20.62	27.15	12.87	12.56	5.9	8.13	9.02	9.08	15.88	14.2	18.33	10.63	13.12	20.12
NM_000320	QDPR	12.11	13.42	15	26.37	19.35	9.16	21.08	11.88	7.86	9.13	21.25	14.82	23.33	10.32	24.61	7.57	6.06	7.56	13.24	13.96	10.01	17.14	14.56	12.19	13.19	14.72	17.88
NM_000321	RB1	11.53	7.99	7.37	8.89	1.17	15.81	13.68	8.59	5.28	6.79	10.72	9.45	9.29	15.55	10.17	9.94	11.93	12.87	14.44	16.76	12.73	9.71	7.18	6.71	12.55	12.45	6.11
NM_000322	PRPH2	1.24	0.8	0.55	0.2	0.38	0.11	0.24	1.18	0.17	1.21	0.14	0.42	1.74	0.62	0.69	0.58	1.17	0.95	0.21	0.26	0.21	2.32	1.58	2.22	1.7	0.28	2.36
NM_000324	RHAG	0	0	0	0	0	0	0	0	0.04	0	0	0	0	0	0	0	0	0	0	0.05	0	0	0	0	0	0	0
NM_000325	PITX2	0.25	1.53	0.15	0.08	0.18	0.09	0.05	0.77	0	0.05	0.08	1.15	0	0.06	1.02	10.9	10.49	5.19	5.51	5.44	25.32	0.01	0.03	0.03	0.01	0	0.02
NM_000326	RLBP1	0	0	0	0	0	0	0	0.01	0	0	0	0	0	0.02	0	0.08	0	0	0	0	0	0	0	0	0	0	0
NM_000327	ROM1	3.03	0.82	1.31	1.73	0.65	0.85	0.74	1.2	1.6	0.94	2.52	0.9	0.71	2.58	2.37	0.2	0.44	0.59	0.4	0.5	0.66	2.27	3.14	1.82	1.47	1.87	2.35
NM_000328	RPGR	5.12	1.6	2.54	6.57	4.08	4.62	5.92	3.85	1.72	5.19	9.77	5.54	8	5.6	3.41	3.21	7.78	2.26	3.16	3.07	4.87	2.64	2.03	2.63	2.48	8.51	1.7
NM_000329	RPE65	0.09	0	0.06	0	0.01	0	0	0	0	0.01	0	0	0	0	0.02	0.13	0	0.06	0	0.15	0.2	0.06	0.03	0	0.01	0.01	0
NM_000330	RS1	0	0	0	0	0	0	0	0	0	0	0	0	0	0	0	0	0.13	0	0.11	0.04	0.2	0	0	0	0.01	0	0
NM_000331	SAA1	0.36	17.23	3.92	7.69	6.07	9.09	4.99	4.62	35.7	0.08	16.58	2.6	4.08	0.38	1.08	152	20.38	13.71	21.23	8.61	4.55	0	0	0.64	0.09	0.35	0.11
NM_000332	ATXN1	4.03	9.96	6.84	6.3	4.87	5.71	4.31	7.92	4.15	7	5.57	4.09	5.07	5.73	4.78	2.29	3.6	7.85	3.8	3.07	0.47	7.22	4.78	7.81	7.23	6.38	4.7
NM_000333	ATXN7	5.93	4.24	4.15	6	4.12	5.01	5.32	8.33	8.3	2.4	6.11	4.19	6.33	5.71	7.07	6.99	8.81	5.89	4.47	7.11	8.77	4.03	5.18	5.02	5.23	5.38	4.43
NM_000334	SCN4A	0.19	0.07	0.06	0.01	0.01	0.09	0.07	0.04	0.05	0.04	0	0.02	0	0.15	0.01	0.02	0.07	0.04	0.02	0.01	0.06	0.22	0.12	0.17	0.07	0.04	0.15
NM_000335	SCN5A	0.4	0.48	0.77	0.42	0.59	0.11	1.47	0.1	0.37	0.42	0.26	0.11	0.2	1.52	0.47	0.03	0.05	0.08	0.02	0.13	0.39	0.41	1.06	0.76	0.31	0.24	0.99
NM_000336	SCNN1B	0.37	0.2	0.27	0.48	0.49	0.01	0.45	0.39	0	0	0.02	0.09	0	0.02	0.28	0.35	4.47	0.04	0.11	0.52	0.43	0.57	0.05	0.62	0.31	2.33	0.07
NM_000337	SGCD	3.2	4.67	7.81	1.19	0.75	6.99	0.42	1.39	0.28	3.75	0.9	1.86	0.87	2.28	2.22	0.12	0.82	3.26	0.63	1.69	0.21	8.7	9.21	8.99	5.32	1.46	8.89
NM_000338	SLC12A1	0	0.04	1.44	0.53	0.05	0	0.02	0.05	0.09	0.46	0.19	0.69	0.24	0.31	0.26	0.04	0.01	0.6	0.01	0.06	0	0.01	0	0.01	0	0.02	0.02
NM_000339	SLC12A3	0.04	0.02	0.05	0.06	0.01	0.01	0.03	0.03	0.01	0.32	0.01	0.04	0.05	0.03	0.01	0.02	0.01	3.06	0.02	0.01	0.02	0	0	0.03	0	0.01	0
NM_000340	SLC2A2	0	0	0	0	0	0	0	0.01	0	0	0	0	0	0	0	0.03	0	0	0.01	0	0	0	0	0	0	0	0
NM_000341	SLC3A1	0.06	0.06	0.02	0.03	6.67	0.01	0.23	0.16	0.03	0.02	0.03	0	0.01	0	0.03	64.82	20.17	26.89	23.54	81.51	55.53	0.02	0.03	0.48	0.04	0.13	0.02
NM_000342	SLC4A1	0.07	0	0.05	0.01	0	0.01	0.01	0.01	0.03	0.01	0	0	0	0.11	0.01	0.01	0.01	0.13	0	0.01	0	0.07	0.03	0.01	0	0.02	0
NM_000343	SLC5A1	0.01	0.46	3.35	22.63	0.82	6.92	0.15	16.19	0.7	0.07	13.22	0.2	8.43	1.06	2.13	0.03	0	0	0.01	0	0.04	0	0.01	0	0	0.74	0
NM_000344	SMN1	1.96	0.27	1.4	3.71	1.14	1.8	1.82	1.6	1.62	2.77	0.02	1.41	1.78	1.03	1.44	1.11	1.79	0.8	2.31	1.31	6.23	1.58	1.17	2.03	1.65	1.83	2.99
NM_000344	SMN1	2.97	1.78	2.73	4.86	2	2.27	3.83	1.55	3.46	4.68	6.7	2.69	2.41	3.9	2.14	3.75	3.41	2.08	3.98	5.98	3.11	3.01	3.59	3.48	3.04	2.17	1.73
NM_000345	SNCA	2.09	1.08	0.9	1.06	1.15	0.33	1.55	0.21	0.08	0.77	1.71	0.39	0.26	0.95	2.81	0.78	0.44	0.6	0.34	0.35	0.06	5.56	5.96	4.22	5.18	2.48	3.62
NM_000346	SOX9	7.93	11.17	10.98	25.88	46.23	1.11	21.53	31.31	17.3	28.81	10.97	16.42	22.11	50.04	13.48	10.5	0.08	1.52	12.57	10.22	0.05	0.52	0.18	0.22	0.05	9.33	0.16
NM_000347	SPTB	0.53	1.09	0.13	0.06	0.63	0.11	0.94	0.12	0.23	1.15	0.07	0.1	0.24	5.62	0.3	0.05	0.22	0.24	0.18	0.1	0.11	0.32	0.28	0.4	0.64	0.83	0.1
NM_000348	SRD5A2	0	0.1	0.02	0.71	0.12	0.04	0.38	0	0.05	0.02	0	0.12	0.09	0	0.02	3.66	0.3	0.41	1.68	0.46	1.65	0	0.09	0	0.01	11.1	0.06
NM_000349	STAR	29.7	0.04	4.66	1.86	0.03	0.01	0.14	0	0.48	0.16	0.01	0.02	3.51	0	0.03	11.74	10.72	0.01	1.76	7.65	6.11	232.67	164.25	119.12	60.76	0.29	137.31
NM_000350	ABCA4	0.68	0.26	0.11	0.88	1.48	1.79	5.73	0.87	1.61	1.83	0.54	0.27	0.62	1.69	0.57	0.46	0.51	0.46	0.08	0.1	0.32	0.1	0.05	0.13	0.31	0.18	0.01
NM_000351	STS	4.4	2.6	6	1.46	2.15	2.54	2.76	5.96	5.15	0.52	1.09	2.07	4.65	1.85	4.3	2.98	2.84	5.97	3.4	2.66	1.85	5.7	3.92	4.57	5.23	6.01	5.74
NM_000352	ABCC8	0.15	0.02	0	0	0	0	0.01	0	0	0	0	0	0	0	0	0	0	0	0.02	0	0.02	0.05	0.14	0.39	0.04	0.35	0.03
NM_000353	TAT	0	0.14	0.01	0.02	0	0.06	0.03	0.04	0.01	0.07	0.05	0.05	0	0.02	0.02	0	0	0.04	0.01	0	0.01	0.03	0	0.02	0.03	0.07	0
NM_000354	SERPINA7	0	0	0	0	0	0	0	0	0	0	0	0	0	0	0	0	0	0	0	0	0	0.02	0.09	0.08	0	0	0
NM_000355	TCN2	18.7	12.2	14.53	10.73	7.65	7.96	11.86	10.05	1.71	6.51	1.89	12.77	5.51	3.74	7.24	37.45	48.86	42.64	104.65	120.51	31.17	23.87	9.11	13.96	46.77	10.21	12.44
NM_000356	TCOF1	10.73	8.64	11.22	7.69	12.85	19.8	24.61	14.94	20.73	8.02	16.35	15	19.26	14.52	19.05	13.63	9.02	9.11	11.92	8.91	9.22	8.94	9.12	8.55	7.48	7.98	9.02
NM_000358	TGFBI	28.63	216.83	102.83	37.94	42.31	67.59	39.91	64.71	29.82	46.53	27.77	52.79	56.67	24.18	82.22	14.98	31.3	223.79	42.95	27.12	26.37	65.53	7.08	24.43	60.68	20.39	7.55
NM_000359	TGM1	2.66	4.22	15.74	6.96	1.88	1.93	3.24	6.09	58.08	12.84	3.85	1.24	8.48	5.04	7.22	0.26	0.31	0.36	0.37	0.14	0.3	0.32	0.28	0.94	0.18	1.82	1.03
NM_000360	TH	0.35	0.1	0	0	0.06	0.02	0	0.03	0.35	0.37	0	0.19	0.05	0.05	0.18	0	0.02	0.11	0	0.01	0.01	0.12	0.39	0.38	0.08	0.09	0.16
NM_000361	THBD	9.76	4.23	7.53	1.44	1.45	1.59	2.8	3.67	5.53	0.69	0.73	2.25	4.16	2.51	2.99	1.97	4.68	5.38	5.94	7.83	3.4	10.09	4.37	6.14	7.35	9.55	4.14
NM_000362	TIMP3	75.9	321.05	51.36	31.16	36.25	24.64	32.89	32.71	127.51	28.95	9.29	26.93	19.73	9.44	27.1	8.56	23.86	71.92	27.2	30.51	8.61	99.87	52.82	101.28	89.31	192.45	17.6
NM_000363	TNNI3	1.26	2.88	4.17	10.75	2.69	8.69	7.47	12.08	8.63	9.46	7.69	3.61	13.28	8.29	3.86	19.52	12.85	17.46	9.4	6.98	9.17	0.6	0	0.52	0	1.77	0.04
NM_000364	TNNT2	1.18	0.72	1.89	2.92	1.32	0.32	0.21	0.09	13.03	7.06	0.29	0.19	2.73	4.29	0.31	0.93	0.92	0.71	0.19	0.31	2.26	0	0	0	0.1	0.13	0.06
NM_000365	TPI1	93.73	120.39	246.38	312.7	365.05	129.56	312.45	133.03	175.3	172.39	164.55	228.34	117.88	178.96	309.93	282.69	107.89	116.47	147.76	217.55	267.8	70.34	54.29	53.17	57.27	58.89	60.95
NM_000366	TPM1	85.92	144.14	128.98	58.98	81.06	45.24	70.04	85.89	65.03	42.33	43.53	18.57	86.48	35.47	54.84	49.6	66.53	131.72	129.57	72.16	145.32	74.41	58.03	85.42	65.33	216.73	72.27
NM_000367	TPMT	5.34	6.42	7.26	12.15	14.03	8.74	12.09	7.16	7	15.7	10.01	8.56	16.5	5.82	11.16	4.83	6.73	10.45	6.97	8.3	8.91	5.38	2.6	3.86	7.46	6.59	3.3
NM_000368	TSC1	8.41	5.81	6.58	6.06	7.71	4.87	5.36	5.24	3.4	6.43	6.91	4.94	6.17	4.36	11.05	3.54	4.88	4.55	5.77	2.56	6.2	9.97	12.1	11.63	9.49	8.66	10.28
NM_000369	TSHR	2.34	0.25	0.16	0.2	0.23	0.05	2.08	0.06	0.16	0.97	0	1.38	0	0	0.01	0	0	0.02	0.06	0	0	0.01	0.06	0.01	0.01	0.81	0.01
NM_000370	TTPA	0.09	0.01	0.37	0.07	0.87	0.11	0.02	0	0.28	0	0.01	0.25	0.11	0.07	0.33	0.13	0.02	0.07	0	0.17	0	0	0	0	0.05	0.04	0.01
NM_000371	TTR	0.05	0	0	0	0	0	0	0	0	0	0	0	0.03	0	0	0.1	0	0	0	0	1.5	0	0	0	0	0.08	0
NM_000372	TYR	0.02	0	0	0.01	0	0	0	0	0	0	0.03	0	0	0.02	0	0	0	0	0	0	0	0	0	0	0	0	0
NM_000373	UMPS	4.43	2.55	4.91	4.29	2.86	6.09	8.95	4.34	8.54	6.1	3.51	4.42	5.55	5.16	8.67	4.96	5.1	4.63	3.63	3.73	3.17	3.84	4	3.59	2.97	3.65	4.64
NM_000374	UROD	31.21	21.26	20.73	20.57	29.5	16.07	36.7	20.46	26.29	38	23.02	45.96	15.91	34.11	47.86	13.14	20.47	22.01	23.53	28.33	22.8	41.68	30.71	34.45	34.44	35.26	39.29
NM_000375	UROS	18.7	15.26	14.05	17.67	28.23	25.42	24.83	25.67	17.38	14.1	27.41	21.89	24.08	15.85	40.39	17.39	36.75	15.75	20.07	21.42	19.28	24.14	16.74	15.39	12.08	15.51	17.5
NM_000376	VDR	1.46	12.11	9.47	3.71	11.16	5.85	5.4	30.34	1.97	5.27	6.19	4	1.81	10.12	7.44	0.58	1.39	10	8.06	1.34	0.71	2.78	0.32	0.78	0.72	1.16	0.32
NM_000377	WAS	5.25	5.06	5.56	8.26	1.89	4.03	7.41	2.76	3.2	1.03	1.72	3.85	3.26	4.14	4.61	1.09	1.97	5.53	7.84	3.17	1.43	6.89	0.69	4.18	14.03	2.71	0.91
NM_000378	WT1	52.84	28.12	88.55	175.78	44.67	180.69	52.81	95.75	101.66	92.46	152.23	23.59	146.47	91.44	64.57	1.49	4.3	9.24	1.58	3.25	1.45	23.95	32.94	33.78	12.68	58.45	43.33
NM_000379	XDH	0.54	0.32	0.42	0.92	4.16	3.27	1.43	0.45	0.97	0.22	1.49	1.35	0.1	0.09	0.92	18.95	19.48	3.88	22.51	15.67	7.7	0	0.01	0.03	0	0.04	0
NM_000380	XPA	6.83	4.1	6.53	5.08	5.61	7.47	7.31	10.31	8.84	3.05	5.6	3.13	8.22	4.61	5.88	3.27	4.49	3.65	5.76	4.11	6.23	9.32	9.41	8.17	10.04	11.32	10.18
NM_000381	MID1	6.23	2.93	5.36	5.13	5.52	2.73	3.73	2.07	3.52	1.27	4.18	9.05	7.39	3.47	5.63	1.14	2.92	2.21	2.2	1.31	0.59	2.79	2.02	2.41	2.56	3.98	1.44
NM_000382	ALDH3A2	23.12	10.19	12.95	19.13	17.08	5.35	38.75	12.87	24.52	17.12	6.59	12.35	18.3	33.74	12.82	7.45	7.02	6.71	5.7	3.88	4.24	19.45	16.78	14.43	18.59	25.77	15.99
NM_000383	AIRE	0.04	0.04	0	0.01	0.01	0	0.01	0.01	0	0.01	0	0.01	0.07	0	0.04	0.14	0.02	0.03	0.01	0.02	0.04	0	0	0.03	0	0.02	0
NM_000384	APOB	0.04	0.03	0.1	0.02	0	0.01	0	0	0.01	0	0.01	0.01	0	0	0.03	0.02	0.08	0.02	0.02	0	0.01	0.09	0.14	0.07	0.13	0.05	0.04
NM_000386	BLMH	10.71	10.84	9.46	7.67	5.86	5.94	24	8.42	5.03	14.6	8.12	8.24	7.31	19.14	6.28	6.83	6.61	17.56	11.42	7.54	11.05	12.28	8.27	10.91	10.88	10.3	8.41
NM_000387	SLC25A20	7.96	6.3	7.21	7.84	4.79	3.09	3.08	9.17	7	3.46	8.72	5.6	7.35	7.42	8.44	7.37	6.81	9.12	7.34	8.85	10.14	12.24	3.26	4.86	6.13	7.84	4.23
NM_000388	CASR	0.02	0.01	0.33	0.24	0	0.01	0.03	0	0.01	0.08	0	0.02	0.65	0	0.01	0.19	0.06	2.67	0.03	2.23	1.8	0.67	0.43	3.53	0.11	0.18	0.87
NM_000389	CDKN1A	40.98	36.94	26.7	13.28	15.44	8.26	14.73	35.45	7.37	11.58	4.51	26.54	24.7	14.52	15.06	62.71	93.38	44.94	156.62	100.82	125.1	87.61	102.89	86.01	67.64	28.3	45.34
NM_000390	CHM	4.89	3.57	4.77	6.17	3.68	6.04	4.34	9.57	4.24	3.62	4.25	3.45	5.62	6.67	7.86	3.02	7.09	5.1	4.4	5.76	10.1	5.31	4.2	4.22	6.52	7.69	3.59
NM_000391	TPP1	56.15	69.45	56.8	48.47	17.42	30.53	58.02	31.06	28.29	45.48	18.75	35.73	27.95	38.4	40.23	24.99	43.03	73.09	64.6	49.25	59.19	109.03	36.73	68.72	205.25	35.55	35.96
NM_000392	ABCC2	0.38	0.21	0.07	0.09	0.12	0.13	0.12	0	0	0.78	0.09	0.18	0.22	0.37	0.13	0.12	0.12	0.06	0.13	0.12	0.05	0.1	0.05	0.08	0.1	0.29	0.11
NM_000393	COL5A2	15.13	274.41	61.41	6.47	26.66	45.4	15.62	81.65	11.85	19.04	20.93	88.99	14.13	9.5	36.55	3.25	30.33	173.79	25.05	7.9	9.03	27.36	12.77	21.77	19.13	10.43	8.94
NM_000394	CRYAA	0.13	0.05	0	0.08	0	0	0.05	0	0.03	0.17	0.03	0.04	0	0.2	0	0	0.61	0	0	0.02	0	0	0.06	0.05	0	0	0
NM_000395	CSF2RB	5.18	4.12	3.55	5.31	0.78	2.19	4.27	1.22	1.28	0.43	0.51	1.7	0.98	4.39	2.56	1.04	1.35	4.72	8.85	1.85	0.79	3.85	0.41	1.89	8.71	1.96	0.24
NM_000396	CTSK	68.58	339.55	49.17	18.93	20.21	29.1	38.51	112.56	12.06	10.15	31.48	114.83	9.7	8.89	15.7	2.71	12.93	78.46	40.67	16.29	5.35	69.08	44.98	47.66	92.28	60.62	60.78
NM_000397	CYBB	19.12	26.09	32.6	32.69	4.33	28.07	27.1	10.74	15.67	2.66	3.8	19.65	12.52	17.42	21.76	3.97	7.44	22.74	46.34	8.53	4.89	34.16	2.57	16.03	100.94	10.84	5.17
NM_000398	CYB5R3	80.65	51.08	58.63	63.37	26.39	21.08	36.68	63.68	16.98	32.93	19.02	30.9	31.86	41.31	39.04	63.34	72.1	89.15	179	153.86	166.35	116.61	96.52	89.89	83.27	89.97	90.94
NM_000399	EGR2	10.9	6.6	13.95	4.46	2.28	3.13	2.74	10.57	3.93	0.9	0.7	2.19	10.68	13.85	2.36	1.53	5.12	22.73	4.98	20.53	2.28	21.04	19.88	17.97	63.96	3.36	2.51
NM_000400	ERCC2	10.11	8.02	5.86	7.47	7.34	8.44	9.1	4.18	9.86	7.19	3.94	7.02	8.96	4.94	10.28	6.5	13.72	9.81	6.77	4.98	9.87	8.42	5.66	5.69	5.26	5.47	5.22
NM_000401	EXT2	16.7	19.15	20.89	11.22	13.5	14.74	27.02	16.31	13.27	10.25	11.36	13.67	13.98	23.08	17.23	13.45	21.79	21.4	19.49	20.29	19.25	19.05	16.54	17.98	17.4	18.63	18.03
NM_000402	G6PD	14.52	9.88	12.23	20.83	10.87	13.7	27.93	15.15	8.31	16.26	10.78	14.27	11.81	16.33	20.22	6.79	11.32	13.62	11.88	8.96	10.41	18.47	14.7	14.33	17.94	11.64	25.47
NM_000403	GALE	5.92	6.61	23.54	13.77	11.44	12.25	36.65	10.98	9.33	17.59	13.84	28.55	7.69	5.3	14.37	55.07	17.99	13.14	61.75	56.66	41.68	6.26	2.75	3.62	8.05	6.64	2.61
NM_000404	GLB1	18.85	20.09	27.88	26.87	15.31	22.63	33.88	31.29	17.83	11.32	34.85	18.55	23.58	27.5	29.83	50.59	39.11	53.23	56.62	100.5	111.41	44.98	14.54	19.82	32.03	17.91	17.28
NM_000405	GM2A	16.47	23.94	22.63	20.08	13.96	20.25	22.54	11.85	29.36	7.37	9.56	13.74	19.96	10.46	16.23	15.14	13.6	25.33	19.62	12.84	9.66	65.31	17.2	33.71	195.77	16.81	22.34
NM_000406	GNRHR	0	0	0	0	0	0	0	0	0	0	0	0	0	0	0.01	0	0	0	0	0	0.05	0.01	0.07	0	0	0	0.03
NM_000407	GP1BB	2.67	1.22	1.97	0.21	0.59	1.61	1.95	1.22	0.23	0.95	0.43	3.77	1.2	2.52	1.48	0.55	3.55	0.84	1.35	2.1	1.57	3.84	6.81	6.43	2.56	5.27	5.22
NM_000408	GPD2	6.73	6.6	14.89	34.76	29.39	17.73	8.91	5.85	23.28	9.46	14.48	10.64	24.04	14.97	27.04	8.8	15.14	5.87	7.39	6.77	4.29	6.29	5.74	5.87	9.16	12.17	6.3
NM_000409	GUCA1A	0.08	0.52	0.04	0	0.11	0.12	0.04	0.12	0	0.13	0.07	0.21	0	0	0.02	0	0.07	0.26	0.23	0	0.04	0.04	0	0.07	0	0	0
NM_000410	HFE	3.39	4.16	2.44	1.55	0.72	1.08	0.84	1.97	3.08	0.49	1.92	2.42	1.2	2.75	2	1.35	1.28	2.57	4.23	4.12	2.55	5.55	4.14	4.48	10.62	3.61	5.02
NM_000411	HLCS	3.47	3.69	5.36	3.24	3.14	4.49	3.5	6.55	5.37	8.4	7.49	4.66	4.69	8.68	7.39	5.17	9.3	5.51	3.26	3.86	7.65	3.52	2.48	2.89	2.78	4.66	2.65
NM_000412	HRG	0	0.01	0.06	0.07	0	0	0.01	0.01	0	0	0.24	0	0.05	0.03	0.02	0.02	0.35	0.23	0.03	0.37	1.91	0	0	0	0	0	0
NM_000413	HSD17B1	0.5	0.46	0.69	2.36	0.34	1.68	1.73	0.67	0.66	0.77	2.18	0.7	2.29	0.42	0.5	0.68	0.41	0.19	0.27	0.63	0.39	15.46	1.51	1.51	0.8	0.58	1.99
NM_000414	HSD17B4	29.66	21.47	33.5	35.67	23.64	21.78	23.31	10.8	33.18	28.43	30.44	18.33	38.17	21.85	39.44	19.54	36.55	31.64	35.21	36.03	45	46.88	27.11	27.45	45.33	26.81	27.48
NM_000415	IAPP	0	0	0	0	0	0	0	0	0	0	0	0	0	0	0	0	0	0	0	0.16	0	0	0	0	0	0	0
NM_000416	IFNGR1	26.12	30.51	34.53	42.44	22.3	43.34	24.31	18.2	21.91	18.24	19.34	19.45	19.41	20.26	28.84	13.87	21.6	22.5	33.86	23.33	11.91	39.49	23.44	33.15	89.35	33.38	20.77
NM_000417	IL2RA	1.11	2.22	2.01	5.08	0.43	1.01	2.25	1.54	0.75	0.14	0.56	2.1	0.79	0.33	2.13	0.56	1.21	3.21	4.51	1.52	0.97	1.18	0.07	0.21	0.67	0.13	0.02
NM_000418	IL4R	12.71	13.57	13.57	9.44	5.23	22.57	5.95	18.94	7.88	2.38	11.04	7.72	6.07	6.72	29.71	20.47	17.03	17.04	43.11	27.61	34.5	13.87	2.05	8.36	15.7	13.46	1.7
NM_000419	ITGA2B	1.61	1.57	0.59	0.88	2.33	0.4	2.28	0.38	0.59	2.15	2.19	0.53	1.12	1.99	0.25	1.97	1.12	0.77	0.37	1.34	1.14	0.48	0.93	0.58	0.08	1.07	0.79
NM_000420	KEL	0.45	0.15	0.3	0.25	0.47	0.3	0.46	0.12	0.26	0.53	0.32	0.31	0.02	0.3	0.33	0	0.06	0.27	0.27	0.12	0.04	0.21	0.17	0.29	0.18	0.08	0.15
NM_000421	KRT10	5.05	5.65	3.67	5.15	2.84	4.64	4.84	4.83	2.04	2.45	9.39	3.34	5.93	3.06	3.52	8	4.58	6.52	4.85	5.4	2.05	4.87	6.1	3.49	3.9	3.98	5.1
NM_000422	KRT17	1.44	13.11	28.04	3.9	8.01	5.68	111.8	6.79	2.56	34.73	23.3	13.38	6.13	41.6	37.1	0.7	0.15	5.09	0.23	2.26	2.44	0.11	0	0.47	0.04	2.86	0
NM_000423	KRT2	0	0	0	0	0.01	0	0.02	0.32	0	0	0	0	0	0	0.01	0	0	0	0.01	0	0	0	0	0	0	0	0
NM_000424	KRT5	1.89	2.92	6.37	4.24	159.18	1.54	68.87	3.38	20.62	6.68	1	24.36	2.02	1.53	1.75	0.52	0.33	0.27	0.02	0.52	0.01	0	0	1.16	0	8.97	0.59
NM_000425	L1CAM	8.44	0.92	10	1.39	5.7	2.46	85.81	13.2	34.14	6.88	1.22	13.78	6.37	8.01	9.39	0.32	0.53	4.08	11.54	4.33	0.07	0.1	0.42	0.08	0.29	2.12	0.22
NM_000426	LAMA2	7.38	4.84	5.57	1.49	0.2	0.69	0.83	0.52	0.34	0.54	0.67	3.94	3.37	0.45	0.7	2.01	4.07	0.79	2.86	3.43	2.28	29.07	28.46	33.85	22.35	24.06	31.61
NM_000427	LOR	0	0	0.06	0.02	0	0	0	0	0	0	0	0	0	0	0	0.12	0	0	0	0	0.02	0.18	0.23	0.05	0	0	0.18
NM_000428	LTBP2	34.99	80.21	70.37	19.78	26	16.35	19.45	15.83	19.69	13.27	14.33	31.97	20.06	20.49	20.46	1.72	12.31	28.96	20.99	8.05	8.49	37.48	40.09	38.51	24.34	17.67	54.47
NM_000429	MAT1A	2.18	0.08	1.02	0.38	0.49	0.03	1.38	3.25	2.05	2.57	0.34	0.32	1.19	3.3	0.15	7.6	0.55	4.55	0.72	2.09	0.1	0.75	2.87	0.42	0.28	0.63	1.58
NM_000430	PAFAH1B1	20.27	22.83	15.94	13.49	22.75	12.75	15.17	14.64	11.26	16.12	21.99	13.2	13.02	31.02	13.97	14.07	23.83	15.76	20.69	17.36	17.29	22.98	21.5	23.93	23.27	27.8	20.81
NM_000431	MVK	5.48	3.17	3.95	3.55	3.68	2.97	7.74	2.78	4.37	5.55	6.95	6.99	3.11	7.73	4.8	8.73	11	4.06	8.6	12.71	23.15	4.74	4.83	4.28	3.92	4.01	5.69
NM_000432	MYL2	0	0	0	0.07	0	0	0	0	0	0	0	0	0.07	0	0	0	0	0.05	0.03	0	0	0	0	0	0	0.05	0
NM_000433	NCF2	7.36	11.78	8.3	9.11	2.64	3.33	7.74	3.61	2.85	3.01	1.65	3.74	3.27	9.95	4.25	2.58	3.04	8.76	7.89	4.69	2.69	18.12	1.43	6.52	47.73	3.32	0.69
NM_000434	NEU1	21.62	23.24	40.72	29.82	25.62	19.76	48.49	18.79	17.98	42.34	42.77	26.05	29.17	31.4	32.75	25.89	40.21	52.87	72.59	117.75	64.08	32.29	16.06	19.55	31.66	14.83	15.89
NM_000435	NOTCH3	33.91	38.53	28.8	12.26	15.33	32.92	48.73	37.1	11.79	34.41	23.8	30.64	16.05	42.3	21.85	25.09	23.53	49.51	34.2	19.81	13.92	19.96	13.25	15.47	20.8	31.87	6.68
NM_000436	OXCT1	10.18	4.58	10.55	7.84	27.07	2.34	8.27	3.16	6.7	4.82	6.53	4.06	7.24	7.93	3.7	4.71	1.2	2.88	2.14	1.21	0.96	6.8	8.11	8.3	5.59	8.64	8.86
NM_000437	PAFAH2	3.87	3.83	5.19	5.99	2.91	2.49	6.25	3.72	3.6	7.84	3.7	5.29	4.61	3.88	4.55	6.02	10.96	4.41	10.18	12.5	9.9	4.53	3.76	3.84	5.03	4.96	3.27
NM_000439	PCSK1	0.04	0.08	0.08	3.94	0.11	0.02	3.46	0.35	0	0.01	0.52	0.31	0.05	0.02	0.04	8.33	0.02	0.05	0.19	9.68	0.22	0.16	0.04	0.16	0.08	0	0.01
NM_000440	PDE6A	0.03	0.05	0.03	0.09	0.01	0.06	0.06	0.11	0.79	0.13	0.03	0.06	0.35	0.18	0.2	0.09	0.29	0.12	0.07	0.04	0.59	0.14	0.17	0.25	0.11	0.02	0.1
NM_000441	SLC26A4	0.21	0.01	0.09	0.01	0.19	3.76	0.08	0	0.02	0.1	0.04	0.03	0.02	0.09	0.38	0.09	0.04	0.12	0.07	0.22	0.03	0.24	0.23	0.2	0.25	0.5	0.23
NM_000442	PECAM1	20.25	14.42	11.71	5.53	3.37	4.48	9.36	6.82	2.67	1.81	2.03	5.14	4.12	3.6	6.54	3	8.9	11.65	10.56	6.56	5.37	17.91	3.74	6.69	24.18	14.01	1.76
NM_000443	ABCB4	0.28	0.59	0.25	0.18	0.09	0.19	0.4	0.2	0.21	0.1	0.13	0.44	0.18	0.15	0.22	0.06	0.04	0.21	0.27	0.17	0.03	0.3	0.09	0.39	0.04	0.31	0.27
NM_000444	PHEX	0.15	0.02	0.22	0.22	0.22	0.09	0.09	0.1	0.04	0.01	0.1	7.86	0.85	0.02	0.13	0.53	0.11	2.47	0.12	3.09	0.3	2.32	0.74	3.19	0.42	0.04	0.96
NM_000445	PLEC	67.98	48.16	61.93	31.62	18.95	105.39	19.52	97.42	114.73	20.67	47.29	94.21	99.36	24.8	37.64	28.77	54.95	43.61	57.34	32.33	26.42	24.25	30.02	35.02	32.93	39.17	27.74
NM_000446	PON1	0.33	0.12	0.13	0.07	0.04	0.09	0.03	0.06	0	0.96	0.07	0.04	0.04	0.17	0.1	0.05	0.02	0.02	0	0	0	0.03	0.12	0.14	0.08	0.13	0.59
NM_000447	PSEN2	6.19	5.02	4.32	7.01	5.8	5.8	12.22	5.93	4.49	1.52	5.83	5.89	6.7	6.96	3.06	7.83	5.06	4.96	6.54	5.91	5.77	10.38	7.73	5.79	9.98	9.21	7.93
NM_000448	RAG1	0.21	0.31	0.25	0.51	0.11	0.14	0.69	0.55	0.2	0.94	0.58	0.43	0.49	0.38	0.24	0.05	0.21	0.29	0.09	0.12	0.1	0.27	0.32	0.35	0.31	0.32	0.26
NM_000449	RFX5	11.76	9.64	11.05	31.1	24.71	16.71	15.22	25.4	36.23	13.09	23	19.79	22.94	21.8	29.86	13.73	7.15	10.43	11.73	10.21	10.39	11.38	5.9	7.99	13.04	13.1	5.93
NM_000450	SELE	2.2	0.15	0.54	0.06	0.21	0.05	0.27	0.35	0.04	0.11	0.04	0.28	0.06	0.05	0.33	0.09	0.25	0.46	1.78	0.07	0.05	0.89	0.43	0.67	0.77	0.47	0.24
NM_000452	SLC10A2	0	0	0	0	0	0	0	0	0	0	0	0	0	0	0	0.14	0.1	0	0.11	0.06	0	0	0	0	0	0	0
NM_000453	SLC5A5	3.35	0.02	0	1.34	0.01	0.57	0.18	8.3	0.67	0	0.01	0.06	0.29	0.01	0.04	0.12	8.34	0.14	1.79	0.38	1.97	0	0	0	0	0.01	0.02
NM_000454	SOD1	163.57	77.84	119.12	170.82	59.34	51.66	188.91	217.33	142.52	126.89	107.83	113.57	209.18	143.4	134.23	152.48	279.46	220.95	72.34	243.01	134.58	181.94	260	184.7	161.13	151.29	194.53
NM_000455	STK11	13.77	11.96	15.69	7.6	18.74	28.59	14.24	8.55	10.89	12.27	11.56	20.22	11.54	15.13	25.55	8.99	11.95	10.82	16.29	16.92	15.48	17.17	17.46	15.43	13.68	19.3	13.57
NM_000456	SUOX	8.43	9.07	8.81	11.45	7.87	5.96	18.93	24.07	6.76	13.35	12.74	11.94	13.55	15.43	7.73	29	8.51	9.39	8.7	26.96	25.68	11.06	12.43	11.04	8.5	11.17	11.37
NM_000457	HNF4A	0.01	0	0	0.01	0	0.01	0	0.03	0	0.01	0	0	0	0.01	0.02	4.53	0.01	0.86	2.67	0.71	1.73	0.04	0.03	0.05	0.02	0.31	0.03
NM_000458	HNF1B	0.05	1.85	0.01	0.06	4.28	0	0.16	0.06	0	0.03	0.56	0	0.04	0.03	0.02	39.75	64.22	36.4	58.77	110.1	61.23	0.02	0.05	0.35	0.01	5.95	0.04
NM_000459	TEK	6.74	1.61	3.65	0.56	0.74	0.95	1.18	1.37	0.37	0.53	0.32	0.88	1.09	1.06	1.33	0.7	2.68	1.9	2.31	1.35	0.51	10.56	5.34	8.54	9.05	9.86	3.09
NM_000460	THPO	0.2	0.53	0.12	0.03	0.02	0.06	0.04	0.38	0.02	0.06	0.05	0.1	0.03	0.02	0.02	0.92	0.35	0.2	0.57	0.46	1.8	0.31	0.4	0.49	0.23	0.41	0.5
NM_000461	THRB	5.76	1.67	5.11	3.11	1.4	4.07	2.85	3.57	0.4	0.88	1.41	6.93	2.41	3.06	6.68	5.98	15.5	7.97	2.63	23.68	25.9	0.82	1.46	1.42	0.83	3.06	1.17
NM_000462	UBE3A	12.85	11.46	16.17	22.44	21.66	23.76	14.61	20.68	12.74	12.61	23.15	11.13	22.22	10.99	26.63	17.66	13.23	11.62	15.29	16.75	18.29	16.93	20.94	18.97	18.58	19.66	18.44
NM_000463	UGT1A1	0	0.04	0	0.04	0	0.1	0.06	0	0.05	0	0	0.04	0	0.29	0	1.23	0	0.62	0.25	2.21	0.83	0	0	0	0	0.03	0
NM_000465	BARD1	2.23	1.3	3.28	2.78	6.43	4.41	3.13	1.64	3.19	6.55	4.08	3.7	3.42	2.48	3.08	2.98	1.61	1.93	1.11	1.29	2.36	1.06	0.89	1.17	1.24	0.9	0.79
NM_000466	PEX1	4.01	3.05	4.42	2.74	5.51	4.48	6.23	4.12	3.86	12	6.59	4.52	3.33	7.76	7.77	5.57	5.34	5.19	4.9	9.04	8.05	4.54	4.55	5.14	4.38	5.77	4.92
NM_000474	TWIST1	4.52	16.84	7.03	1.9	1.4	9.02	1.79	10.89	0.91	0.96	3.75	5.41	1.77	1.62	2.9	0.69	1.33	9.69	4.69	1.49	1.3	9.12	7.5	9.56	6.55	2.11	12.31
NM_000475	NR0B1	1.37	0	0.29	0.2	2.05	0	0.7	0.02	0.05	0	0.02	1.49	0	0	0.1	0.03	0.04	0.05	0	0.03	0	3.03	4.83	2.43	3.62	0.02	2.83
NM_000476	AK1	13.88	11.35	9.58	7.63	10.6	29.35	12.78	17.77	2.87	6.89	13.35	5.65	7.11	13.68	10.65	13.98	10.47	9.8	18.55	5.08	22.03	26.76	33.14	18.88	11.28	25.95	26.47
NM_000477	ALB	0	0.21	0	0.01	0.35	0.04	0.22	0.08	0.02	0.2	0.07	0.02	0	0.07	0.2	0.11	0.01	0.05	0	0.02	0.02	0.02	0.03	0	0.03	0.12	0.05
NM_000478	ALPL	10.46	20.47	17.67	35.04	0.96	11.06	40.26	25.48	1.85	18.41	29.18	28.2	42.02	20.71	22.13	7.75	4.6	8.95	1.62	7.73	3.58	18.72	1.76	5.8	3.61	10.32	1.93
NM_000479	AMH	0.26	0.38	0	0.01	0.17	0.18	0.08	1.79	0.04	0.1	0.08	0.05	0.03	7.04	0.06	0.14	1.91	2.68	0.16	0.65	3.74	0.11	0.28	0.49	0.01	0.14	0
NM_000480	AMPD3	2.67	3.8	2.88	4.71	1.5	5.71	3.44	2.73	3.59	4.6	3.56	3.66	2.83	6	4.92	5.49	4.2	3.4	6.39	3.67	3.89	6.91	1.36	1.81	4.95	5.58	1.63
NM_000481	AMT	11.04	6.62	3.92	1.59	4.83	1.72	1.04	1.27	6.27	1.98	13.62	3.21	3.78	4.7	3.5	1.38	4.54	2.33	2.76	1.82	7.1	9.31	14.06	14.88	6.93	13.34	12.93
NM_000482	APOA4	0	0	0	0	0.02	0	0	0	0	0	0	0.02	0	0	0	0	0	0	0.04	0	0	0	0	0	0	0	0
NM_000483	APOC2	1.19	10.46	3.49	3.97	0.96	4.7	4.59	2.72	5.13	1.71	4.24	1	3.02	0.57	2.7	0.39	6.46	3.37	5.21	2.51	0.72	4.59	0.1	8.79	26.36	0.86	0.05
NM_000484	APP	183.72	311.76	163.9	126.97	86.39	80.56	151.34	155.18	182.88	332.03	41.8	122.94	170.56	421.05	201.02	94.05	477.79	290.38	215.15	82.2	186.6	296.25	206.18	243.47	169.41	216.31	179.69
NM_000485	APRT	30.96	33.32	58.02	34.11	18.05	22.74	23.13	33.34	46.59	27.94	32	30.05	58.13	26.68	51.62	22.64	78.91	35.36	67.33	66.82	64.02	35.22	36.53	25.82	26.74	36.11	33.82
NM_000486	AQP2	0	0	0	0	0.01	0	0.01	0	0	0	0	0	0	0.01	0	0	0	0	0	0	0.01	0.07	0	0	0	0	0
NM_000487	ARSA	7.95	10.41	8.87	4.85	6.3	6.05	4.87	5.71	4.72	4.14	4.98	18.91	5.67	3.47	4.9	2.8	5.51	10.74	10.24	6.18	9.71	7.34	2	5.23	7.09	7.98	2.27
NM_000488	SERPINC1	0.03	0.04	0.02	0.02	0.23	0.01	0.02	0	0.05	0	0	0.03	0.04	0.06	0.03	0.09	0	0.05	0.03	0.07	0.01	0.03	0	0	0.09	0.02	0
NM_000489	ATRX	11.25	8.68	9.92	8.01	8.1	14.51	8.51	14.82	11.43	5.76	6.62	9.82	13.21	11.11	8.38	5.96	13.14	12.92	8.57	8.38	8.84	14.44	16.34	16.1	13.73	13.06	14.67
NM_000490	AVP	0	0	0	0	0	0.03	0	0	0	0	0	0	0	0	0	0	0	0	0	0	0	0.05	0	0	0	0	0
NM_000491	C1QB	232.84	141.38	226.81	230.85	19.65	144.29	231.23	108.6	80.19	13.47	30.08	143.47	93.11	65.95	119.76	36.04	93.91	254.19	234.39	101.58	38.32	164.25	19.02	147.02	598.74	36.05	19.65
NM_000492	CFTR	0.02	0.05	1.12	0.22	0.06	46.63	0.07	0.23	0.86	0.04	1.87	7.39	0.01	0.42	15.69	0	0	0.09	0.03	0.11	0	0	0	0.1	0	0.57	0.04
NM_000493	COL10A1	0.45	172.65	28.4	3.83	8.32	8.91	5.41	23.38	10.48	4.01	6.47	9.42	2.73	1.04	4.21	0.19	3.08	14.98	12.94	4.91	1.19	2.88	0.47	2.31	3.24	0.15	0.99
NM_000494	COL17A1	0.34	0.04	0.26	0.15	0.06	0.03	0.08	0.01	0.03	0.03	0.01	0.09	0.03	0.06	0.23	15.43	108.56	4.7	3.01	37.43	162.35	0.18	0.05	0.2	0.08	0.45	0.01
NM_000495	COL4A5	5.15	12.29	4.21	1.97	3.91	1.45	4.31	0.89	21.95	0.63	3.72	1.38	4.06	8.29	4.91	2.46	1.27	18.66	0.72	4.51	8.39	7.52	6.45	6.82	2.66	10.56	5.88
NM_000496	CRYBB2	0.38	0.08	0.2	0.27	0.59	1.7	0.07	0	0.1	0.04	0.21	0.07	0.61	0.08	0.03	0.06	0.05	0.2	0.14	0	0.15	0.04	0.18	0	0	0.36	0
NM_000497	CYP11B1	0	0	0	0	0	0	0	0	0	0.01	0	0	0	0	0	0	0	0	0	0	0	0	0	0	0	0	0
NM_000499	CYP1A1	0.31	0.01	0	0.08	0	0.06	0.3	0.04	0	0.02	0.15	0	0.01	0.01	0.09	0.05	0	0	0	0	0.04	0	0	0	0.02	0.01	0
NM_000500	CYP21A2	2	0.14	0.34	0.29	7.81	0.73	0.43	0.12	0.12	0.04	0.73	1.4	0.47	0.29	0.18	0.02	0.02	0.67	0.21	0.28	0.12	0.67	0.73	0.7	0.49	0.29	0.51
NM_000500	CYP21A2	0.84	0.03	0.23	0.04	1.97	0.57	0.18	0.02	0.1	0.03	0.25	0.72	0.15	0.18	0.12	0.02	0.06	0.11	0.05	0.04	0.05	0.45	0.36	0.23	0.14	0.28	0.31
NM_000501	ELN	18.93	44.47	17.34	2.86	26.43	4.46	92.86	8.56	4.14	2.15	5.49	3.35	3.6	4.23	11.42	1.94	6.02	15.12	4.11	3.47	3.68	7.14	10.23	10.5	11.43	20.77	7.76
NM_000502	EPX	0	0	0	0	0	0	0.01	0	0	0	0	0	0	0	0	0	0	0	0	0	0.02	0	0	0	0.02	0	0.01
NM_000503	EYA1	0.1	0.24	0.17	0.13	0.42	0.03	0.66	0.02	0	0.01	0.2	0	0.04	0.01	0.35	0.01	0.01	0.01	0.02	0.03	0.33	0.07	0.24	0.24	0.03	1.09	0.04
NM_000504	F10	10.49	1.14	2.68	0.46	0.19	0.23	0.78	0.08	0.29	0.09	1.01	0.05	1.05	0.79	0.15	0.46	0.49	0.25	0.93	1.42	0.85	10.84	15.54	12.63	9.58	27.1	9.57
NM_000505	F12	0.21	0.24	0.54	0.68	4.21	0.8	2.6	1.19	1.08	1.41	0.52	7.32	0.44	0.34	1.37	1.14	0.64	0.69	0.74	1.96	2	0.05	0	0	0.15	0.23	0.04
NM_000506	F2	0	0	0.04	0	0.01	0	0	0	0	0.03	0	0.04	0.05	0	0	0.78	4.02	1.72	7.11	4.92	29.09	0.01	0.03	0.12	0	0	0.09
NM_000507	FBP1	1.33	9.58	4.17	12.34	1.68	6.25	6.49	2.36	4.56	0.87	4.18	0.81	6.46	4.97	1.97	6.49	3.85	3.67	4.26	2.4	12.1	34.22	0.66	3.87	51.27	3.69	0.56
NM_000508	FGA	0	0	0	0	0	0	0.01	0.03	0	0	0	0	0	0	0	15.57	0.03	0.01	11.2	7.82	7.92	0	0.02	0	0	0	0
NM_000509	FGG	5.92	0	0.07	0.02	0	0	0.07	0.02	0	0	0	0	0	0	0.03	36.2	0.7	0.02	6.52	2.35	6.53	3.56	0	0.15	0.64	0	0.02
NM_000511	FUT2	1.48	0.13	2.32	1.81	0.04	11.86	0.13	5.75	4.48	0.04	3.4	0.52	7.59	0.43	0.74	23.23	9.56	4.58	9.22	13.18	21.04	0.02	0.02	0.12	0.03	1.06	0.1
NM_000512	GALNS	5.7	14.4	14.67	6.34	6.05	9.2	8.05	9.23	6.86	4.29	4.72	11.63	9.11	2.99	11.96	4.07	13.42	17.46	18.75	15.38	14.94	9.8	3.71	6.21	8.13	7.66	5.11
NM_000513	OPN1MW	0	0	0	0	0	0.01	0	0.03	0.02	0.01	0	0	0	0	0.02	0	0	0	0	0	0	0	0	0	0	0	0
NM_000513	OPN1MW	0	0	0	0	0	0	0	0	0	0	0	0	0	0	0	0	0	0	0	0	0	0	0	0	0	0	0
NM_000514	GDNF	0.73	3.34	0.85	0.38	0.07	0.06	0.17	0.69	0.07	0.1	0.07	0.74	0.4	0.2	0.11	0.4	0.1	0.42	0.09	0.64	0.16	1.91	4.38	3.38	1.99	0.42	6.24
NM_000515	GH1	0	0	0.05	0.1	0	0	0.03	0	0.09	0	0	0	0	0	0	0	0	0	0	0	0.03	0	0	0	0	0	0
NM_000516	GNAS	450.57	371.36	476.77	726.35	407.34	412.28	532.08	492.64	325.26	1016.25	507.43	840.43	651.77	375.3	853.55	378.01	523.24	517.15	476.62	466.3	311.89	422.37	379.93	418.65	414.23	402.89	352.43
NM_000517	HBA2	18.26	0.19	6.62	0.48	0.15	2.33	0.51	0.5	1.04	0.41	0.26	0.71	0.36	9.88	3.33	0.47	1.28	2.54	0.96	17.31	0.64	0.05	1.62	0.1	0.33	3.88	0
NM_000518	HBB	198.74	1.26	69.57	4.95	0.9	18.28	3.57	3.41	4.2	1.81	5.14	4.17	1.49	102.45	19.72	1.9	9.8	31	3.17	134.57	3.32	1.47	10.76	3.78	4.79	37.12	1.24
NM_000519	HBD	0.12	0.04	0	0	0	0	0.18	0	0.29	0	0	0.06	0	0.04	0	0	0	0	0.04	0.03	0	0	0	0	0.04	1.21	0
NM_000520	HEXA	31.93	38.21	27.91	40.44	19.99	36.82	28.55	35.67	21.03	17.71	60.71	30.78	30.68	12.68	13.26	30.92	20.02	47.79	41.43	74.37	47.25	55.79	26.24	32.13	79.69	27.08	24.1
NM_000521	HEXB	38.14	46.29	50.7	54.01	22.28	32.23	32.41	25.36	23.32	23.35	24.47	25.01	27.88	39.4	22.71	84.26	203.38	118.34	55.47	92.68	40.2	72.65	26.73	45.8	152.62	38.67	34.18
NM_000522	HOXA13	0.02	0.02	0.02	0	0.06	0.07	0.02	0.02	0	0.04	0	0	0.02	0	0.02	0	0.02	0.03	0.91	0	0.03	0	0	0.02	0	0.03	0
NM_000523	HOXD13	0.06	0.03	0.02	0	0	0.01	0.04	0.03	0.02	0.02	0.01	0	0	0.01	0.05	0.08	0.01	0.13	0.19	0.93	0.01	0.04	0	0	0	0	0
NM_000524	HTR1A	0.06	0	0	0	0	0	0	0	0	0	0	0	0	0	0	0.04	0	0	0	0.07	0	0.15	0.06	0.11	0	0	0.18
NM_000525	KCNJ11	0.31	0.45	2	0.6	0.62	0.88	4.22	0.52	1.17	3.27	1.73	1.46	1.36	4.6	3.3	0.35	0.24	0.15	0.37	0.24	0.2	0.04	0.16	0.11	0.05	0.37	0.02
NM_000526	KRT14	0.03	0.96	3.32	16.43	0.62	27.17	1.07	1.74	0.38	0.02	14.82	1.64	3.74	0.37	0.88	0	0.02	0	0	0.01	0	0	0	0	0	1.94	0
NM_000527	LDLR	13.63	1.7	11.33	4.2	20.31	27.73	1.94	26.82	9.23	3.25	9.28	5.83	11.61	4.2	12.55	24.67	16.57	6.45	72.74	4.78	3.72	28.95	11.64	6.42	7.33	6.78	7.09
NM_000528	MAN2B1	23.06	37.8	26.03	32.31	12.75	35.22	55.41	16.7	29.32	14.34	12.89	25.75	25.97	25.68	23.57	14.71	32.9	80.42	64.81	26.74	48.78	39.12	10.1	23.73	83.73	11.81	8.42
NM_000529	MC2R	0	0.01	0	0	0	0	0.02	0	0	0	0	0	0	0	0	0	0	0.01	0	0	0	0	0	0	0	0	0
NM_000530	MPZ	2.54	1.38	0.53	0.57	0.35	0.35	0.11	0.51	0.44	0.34	0.98	0.09	0.38	1.89	1.05	0.27	0.46	0.82	0.45	0.34	0.55	0.94	2.12	0.86	1.11	1.08	0.95
NM_000531	OTC	0.18	0	0.02	0.02	0	0.02	0.15	0	0	0.18	0.08	0.47	0	0.21	0.31	0	0	0	0	0	0	0.05	0.04	0.04	0.09	0.97	0.04
NM_000532	PCCB	13.87	11.07	34.31	35.1	23.65	22.82	33.73	32.34	30.39	32.4	15.45	27.63	15.79	19.13	35.85	24.47	25	31.53	22.79	44.4	26.26	19.15	8.35	8.7	10.45	12.45	6.59
NM_000533	PLP1	3.12	0.14	0.45	0.2	0.03	0.02	0.35	0	0.02	0.03	0.01	0	0.12	1.09	0.07	0.09	0.71	0	0.03	0.04	0.04	2.22	3.56	1.59	1.16	1.55	2.4
NM_000534	PMS1	4.19	3.76	5.91	6.29	6.57	7.34	5.57	3.38	10.76	7.38	4.64	6.12	7.21	4.42	6.31	4.73	5.25	3.71	3.12	3.31	4.18	4.06	3.83	5	4.29	5.32	4.6
NM_000535	PMS2	4.52	3.46	3.49	5.57	4.58	4.45	8.37	3.16	8.53	10.25	8.23	9.82	4.38	8.06	5.99	5.27	9.03	5.48	6.11	12.3	6.91	3.77	3.69	4.34	3.73	4.72	4.27
NM_000536	RAG2	0	0	0	0	0	0.01	0.02	0	0	0.01	0.01	0	0.01	0.03	0	0	0	0	0	0	0	0	0	0	0	0	0
NM_000537	REN	0.23	0.22	1.16	0.14	0	1.13	0.06	0.24	0.05	0.15	0.02	0.41	3.28	6.8	0.28	1.27	1.47	0.03	1.22	0.25	5.75	7.88	0.19	1.27	0.2	0.13	0.15
NM_000538	RFXAP	2.49	1.01	1.8	2.13	2.31	1.93	2.36	1.93	1.49	1.76	2.77	0.95	2.01	2.09	2.9	0.67	1.28	1.17	1.02	1.11	1.07	2.12	2.78	2.14	1.68	2.31	2.24
NM_000539	RHO	0.05	0.05	0	0	0.04	0.02	0.04	0	0.03	0.11	0.01	0.02	0.03	0.23	0.03	0	0.01	0.07	0.02	0.01	0.02	0.01	0	0	0.02	0.04	0.08
NM_000540	RYR1	1.13	0.81	0.61	1.4	0.4	0.72	3.31	1.15	1.11	0.87	0.3	1.41	1.46	0.39	0.16	0.52	1.39	0.47	0.3	0.23	0.6	0.27	0.19	0.33	0.28	0.34	0.57
NM_000541	SAG	0	0	0	0	0	0.06	0	0	0	0.02	0	0	0	0	0	0	0	0	0	0.01	0	0	0	0	0	0.02	0
NM_000542	SFTPB	0	0.01	0.15	0.26	0	0.06	0.02	0.08	0.02	0.01	0.05	0.02	0.02	0.19	0.51	0	0	0	0	0	0.12	0.3	0	0	0	0.01	0
NM_000543	SMPD1	11.03	24.1	13.79	9.72	5.35	7.49	10.42	7.8	6.38	7.36	6.29	8.47	7.23	9.67	11.52	9.66	17.49	17.62	13.32	17.07	15.67	24.86	11.33	16.48	12.24	11.2	16.39
NM_000544	TAP2	8.11	8.84	31.04	33.02	23.37	25.43	26.19	27.67	23.36	8.16	35.22	15.5	19.31	7.81	30.65	9.21	7.16	10.34	10.86	5.2	5.34	8.57	4.96	11.75	10.67	14.38	5.97
NM_000545	HNF1A	0	0.06	0	0.04	0.01	0	0.01	0	0	0	0	0	0	0	0.01	2.19	0.25	0.27	0.82	1.73	2.49	0	0.02	0	0	0.46	0
NM_000546	TP53	11.82	15.86	12.38	8.42	63.49	38.15	54.55	37.28	5.36	40.79	63.04	6.25	48.31	111.12	64.92	36.72	37.06	23.25	38.04	42.91	33.54	27.54	23.38	23.57	19.23	24.81	24.61
NM_000547	TPO	0.78	0.04	0	0	0.01	0.05	0	0.02	0.01	0	0	0	0	0	0.03	0	0	0.01	0.02	0	0	0.01	0	0.06	0	0.05	0
NM_000548	TSC2	32.53	23.55	12.12	30.67	33.36	26.66	20.67	32.47	23.94	65.26	39.96	32.53	26.2	52.52	21.23	31.77	59.33	31.24	28.68	20.72	23.88	18.41	22.33	25.01	15.01	22.09	20.96
NM_000549	TSHB	0	0	0	0	0	0	0	0	0	0	0	0	0	0	0.04	0	0	0	0	0	0	0	0	0	0	0	0
NM_000550	TYRP1	0	0.23	0.12	0.07	0.05	0.01	3.24	0	0.01	0.08	0.08	0.54	0.03	1.51	0.29	0.02	0.03	0.13	2.92	0.15	4.97	0.04	0	0	0.01	0	0
NM_000551	VHL	14.09	11.02	14.09	17.17	11.66	10.22	17.79	11.3	13.2	19.31	11.93	9.15	12.71	16.29	20.03	12.11	17.01	11.81	16.01	14.7	15.58	11.91	11.1	11.66	12.72	12.75	12.58
NM_000552	VWF	65.45	21.88	38.17	5.07	4.32	7.24	7.64	17.72	5.11	6.79	5.39	10.97	12.47	8.22	11.23	19.86	42.68	17.01	20.92	23.74	16.87	31.47	13.91	36.18	45.56	27.59	9.21
NM_000553	WRN	3.68	2.57	4.03	3.57	5.1	4.38	2.57	2.79	2.68	3.57	2.38	3.22	4.18	4.82	2.14	4.5	4.62	3.46	4.37	3.27	4.85	3.64	4.31	4.41	3.46	4.44	4.12
NM_000554	CRX	0	0	0	0.01	0	0	0	0	0	0	0	0	0	0	0	0	0	0	0	0	0	0	0	0	0	0	0
NM_000555	DCX	0.02	0.02	0	0	0	0	0	0	0.01	0	0	0	0	0.01	0	0	0	1.55	0	0	0	0.05	0.19	0.04	0.02	0.01	0.01
NM_000557	GDF5	0.02	0.24	0.12	0.2	0.98	0.12	1.81	0.07	0.05	0.23	0.05	0.29	0.05	0.17	0.17	0.18	0.04	0.82	0.02	0.03	0.06	0.08	0.03	0	0.12	0.05	0.08
NM_000558	HBA1	5.02	0	2.16	0.1	0	0.81	0.23	0.08	0.12	0.09	0.1	0.33	0.1	3.45	0.68	0.08	0.23	0.38	0.09	4.31	0.23	0.05	0.69	0	0.14	0.65	0
NM_000559	HBG1	0	0	0.07	0	0	0	0	0	0	0	0	0	0	0	0	0	0	0	0	0	0	0	0	0	0	0	0
NM_000560	CD53	16.41	26.22	26.2	25.33	5.15	15.75	21.26	6.91	11.43	3.21	4.41	17.7	10.61	12.53	14.05	3.31	7.92	31.01	32.35	10.34	5.07	42.17	2.82	18.34	92.42	8.89	2.22
NM_000561	GSTM1	15.35	0.05	5.59	4.47	5.97	0.22	0.14	0.92	0.53	0.21	0.08	15.36	0.05	24.13	0.1	0.12	6.63	0.23	2.37	0.55	0.73	0.19	78.06	22.57	0.02	0.1	0.25
NM_000562	C8A	0	0	0	0	0	0	0	0	0	0	0	0	0	0.01	0.02	0.04	0	0.02	0	0	0	0	0	0	0	0	0
NM_000564	IL5RA	0.05	0.15	0.03	0.58	0.02	0.03	0.02	0.01	0.09	0.08	0.02	0.02	1.11	0.09	0.04	0	0.34	0.01	0.16	0.02	0.02	0.03	0.13	0.18	0.01	5.02	0.03
NM_000565	IL6R	5.98	3.42	11.9	31.29	6.71	23.57	14.11	17.97	4.32	1.83	18.19	14.15	7.93	10.08	16.42	26.58	6.17	3.93	8.58	8.16	14.74	8.75	7.77	5.51	10.55	13.54	8.1
NM_000566	FCGR1A	1.93	2.9	2.39	2.37	0.83	1.6	2.49	0.9	1.63	0.33	0.8	2.11	1.2	1.42	1.41	0.42	0.96	2.94	2.7	1.33	0.38	2.11	0.1	0.91	3.77	0.25	0.29
NM_000567	CRP	0	0	0	0	0.03	0.01	0.03	0	0	0	0	0	0	0	0	0.02	0.01	0	7.67	0.11	0.07	0	0	0	0	0.02	0
NM_000569	FCGR3A	27	60.81	61.27	85.22	13.24	39.32	66.16	22.95	30.26	7.79	9.07	47.58	33.37	34.04	42.61	10.62	23.69	79.91	50.79	29.95	9.3	41.05	1.16	8.68	34.51	4.81	3.64
NM_000570	FCGR3B	7.73	0.19	1.71	0.79	0.03	0.88	0.44	0.32	0.22	0.05	0.41	0.28	0.35	10.17	0.77	2.91	1.49	2.63	0.91	8.75	0.75	0.61	0.13	0.15	0.23	2.03	0.03
NM_000572	IL10	2.22	1.2	3.43	1.6	0.18	0.58	1.08	1.28	0.59	0.2	1.05	2.2	1.41	0.34	0.84	0.18	0.68	2.73	1.22	0.77	0.39	2.11	0.26	1.03	5.3	0.46	0.16
NM_000573	CR1	2.17	0.31	1.01	0.52	0.12	0.19	0.53	0.25	0.12	0.1	0.08	0.1	0.22	0.51	0.41	0.48	0.95	1.91	2.12	0.94	0.61	2	0.16	1.01	7.78	0.21	0.08
NM_000574	CD55	14.98	55.62	76.01	40.6	16.11	90.15	44.83	1116.36	14.47	12.88	31.12	8.9	22.71	58.04	66.35	57.61	133.31	25.66	47.01	103.61	113.15	48.52	57.58	37.52	26.21	20.82	27.47
NM_000575	IL1A	0.02	0.03	0.09	0.22	0.1	1.04	0.07	0.04	0.13	0.1	0.43	0.14	0.1	0.15	0.16	0.03	0.04	0.05	0.29	0.12	0.76	0.04	0	0.06	0.1	0.07	0
NM_000576	IL1B	1.38	3.69	7.3	3.81	3.91	1.58	4.27	8.94	8.65	1.55	4.38	3.23	7.56	8.11	6.09	1.05	1.84	5.09	6.31	3.12	5.1	2.29	0.89	2.03	6.1	3.08	0.67
NM_000577	IL1RN	2.56	9.43	4.49	4.59	2.18	2.99	4.45	3.74	8.81	1.36	5.33	4.67	14.96	6.64	6.66	5.16	1.14	4.45	4.73	3.83	1.2	22.16	0.32	1.31	5.4	1.52	0.11
NM_000578	SLC11A1	2.29	7.18	1.97	1.31	2.45	2.21	1.62	1.42	1.86	2.16	2.19	4.33	2.27	4.77	2.75	4.46	1.29	5.4	3.62	2.43	1.68	5.4	0.2	0.16	1.33	0.62	0.15
NM_000579	CCR5	1.73	2.63	5.27	6.1	0.95	3.35	5.53	1.82	2.07	0.69	0.69	2.59	2.01	2.48	3.59	0.16	0.92	4.54	3.45	1.24	0.52	5.48	0.81	4.3	19.68	2.61	0.58
NM_000581	GPX1	132.87	141.64	156.5	180.01	190.68	93.25	235.28	105.04	135.63	61.57	217.45	141.08	173.25	117.36	182.87	502.2	191.07	165.61	430.53	383.73	240.1	192.4	72.51	106.7	257.05	80.1	80.07
NM_000582	SPP1	74.23	695.06	348.52	203.34	162.56	66.35	625.34	2166.18	362.71	88.96	211.67	294.47	360.2	268.55	466.41	201.35	201.23	709.81	1895.82	3745.04	980.1	428.5	5.99	5.58	71	9.46	1.15
NM_000583	GC	0	0	0	0	0	0	0	0	0	0	0	0	0	0	0.01	0.05	0	0	0	0.01	0.34	0	0	0	0	0	0
NM_000584	CXCL8	0.37	3.02	8.9	11.79	19.28	1.44	2.52	28.29	13.7	6.39	1.42	5.56	4.42	18.09	12.98	10.99	2.64	9.58	12.5	6.9	34.87	5.1	0.41	1.9	14.79	0.37	0.41
NM_000585	IL15	0.87	0.38	1.44	1.37	0.37	0.88	0.29	0.66	1.07	0.29	0.91	1.25	0.62	0.16	1.14	0.4	0.16	0.42	0.58	0.32	0.09	0.36	0.21	0.65	0.69	0.9	0.07
NM_000586	IL2	0	0	0	0.11	0	0	0	0	0	0	0	0	0	0	0	0	0.02	0	0	0	0	0.03	0	0	0.04	0.05	0
NM_000587	C7	566.67	20.29	125.19	23.15	0.07	7.06	4.99	0.2	2.6	1.51	0.04	0.05	42.36	0.02	10.54	17.65	77.15	0.96	32.07	65.42	38.85	473.98	300.16	315.74	271.37	151.85	482.73
NM_000589	IL4	0	0	0	0.05	0	0	0	0	0	0	0	0	0	0	0	0	0	0	0	0	0	0	0	0	0.05	0.06	0
NM_000591	CD14	52.99	52.84	50.26	42.08	9.75	17.95	41.22	24.22	36.08	11.59	12.56	41.01	22.7	32.48	41	12.02	26.72	75.99	64.17	35.88	21.19	54.14	8.11	33.89	144.58	20.84	11.03
NM_000593	TAP1	11.96	18.2	60.78	70.33	51.05	39.55	59.06	37.06	36.87	5.34	69.02	27.86	40.29	14.87	46.5	16.21	11.53	21.32	29.19	23.1	5.86	17.56	6.35	23.15	16.65	17.82	6.3
NM_000594	TNF	1.67	0.92	2.16	3.42	11.48	1.37	5.06	4.82	4.55	7.69	1.47	1.29	1.65	2.72	9.28	1.28	0.72	2.24	6.79	4.85	1.69	0.5	0.08	0.41	1.34	1.05	0.07
NM_000595	LTA	0.1	0.54	0.71	2.49	0.29	0.11	1.62	0.45	0.42	0.2	0.27	0.78	0.18	0.16	0.5	0.03	0.11	0.22	0.84	0.08	0.02	0.26	0.15	0.13	0.18	0.14	0.16
NM_000596	IGFBP1	0.44	0.02	0.07	0.18	0	0	0	0.02	0.07	0.2	0	0.03	0.09	0.7	0.01	32.44	4.7	0.42	14.82	172.9	59.25	6.17	0.6	11.31	0.87	1.28	1.64
NM_000597	IGFBP2	191.51	280.76	279.72	259.93	117.04	89.31	731.15	505.41	69.12	529.18	332.23	404.67	219.57	186.62	132.81	67.85	38.15	399.3	29.45	46.05	59.55	125.97	169.93	176.82	62.24	45.09	190.86
NM_000598	IGFBP3	186.26	114.65	240.1	29.73	53.61	16.74	140.38	122.33	170.01	60.4	42.7	55.37	32.76	81.83	82.05	1439.4	90.33	139.59	337.63	280.04	894.89	172.53	126.88	139.42	60.87	234.49	202.27
NM_000599	IGFBP5	423.66	113.78	200.16	110.6	147.41	17.72	219.1	44.43	36.58	21.81	6.31	95.09	73.13	62.07	32.36	10.16	50.53	101.47	122.38	51.83	27.54	723	1024.73	893.87	451.82	1135.99	1334.76
NM_000600	IL6	2.81	0.69	3.28	2.72	1.77	0.54	0.71	0.62	1.53	0.61	0.05	0.3	2.2	0.76	1.74	10.13	4.51	4.86	35.52	41.93	2.64	0.59	0.12	1	0.37	0.23	0.16
NM_000601	HGF	3.71	2.09	2.4	1	0.23	1.29	1.07	0.33	0.45	0.12	0.09	0.59	0.87	0.18	0.78	0.19	1.06	2.35	1.25	0.68	0.71	2.77	0.33	1.55	7.97	2.71	0.25
NM_000602	SERPINE1	6.94	22.43	39.62	8.64	12.73	21.77	8.39	28.59	11.94	19.31	1.67	13.06	17.36	11.81	24.26	4.1	8.97	68.86	46.58	8.1	8.89	45.07	20.02	32.97	22.77	0.63	7.65
NM_000603	NOS3	8.37	2.7	5.14	2.52	0.8	1.6	2.59	4.22	1.83	0.92	1.89	3.68	4.59	1.49	8.4	3.66	3.57	3.36	3.78	3.11	1.87	4.65	2.17	4.66	3.76	5.2	1.04
NM_000605	IFNA2	0	0	0	0	0.02	0	0	0	0	0	0	0	0	0	0	0	0	0.2	0	0	0	0	0	0	0	0	0
NM_000606	C8G	0.06	0.27	0.09	0.27	1.13	0.67	0.1	0.26	0.21	1.2	0.11	0.37	0.18	0.29	1.04	0.38	0.11	0.26	0.35	0.18	0.39	0.13	0.08	0	0.16	0.36	0.17
NM_000607	ORM1	0	0	0	0.24	0	0.16	0.13	0.18	0.53	0	0	0	0	0.04	0.11	10.26	0	0.59	1.41	0.96	5.93	0.37	0.08	0	0	0	0
NM_000608	ORM2	0	0	0	0	0	0.04	0.03	0.09	0.09	0	0	0	0	0	0	6.14	0	0.14	0.33	0.68	0.97	0	0	0	0	0	0
NM_000609	CXCL12	37.42	71.01	23.31	8.84	5.12	4.45	8.52	4.05	3.28	7.41	0.87	2.16	3.62	0.55	11.65	0.78	7.41	34.61	19.59	2.74	1.2	22.85	19.28	26.43	40.98	23.48	12.46
NM_000610	CD44	12.42	21.83	18.9	30.55	12.46	17.22	24.03	12.38	20.64	5.9	4.39	11.01	13.72	16.26	16.1	23.8	106.55	19.43	116.39	7.98	7.33	25.28	8.15	17.78	41.86	42.96	6.09
NM_000611	CD59	38.69	26	47.62	32.73	24.31	66.62	22.7	37.35	28.77	29.02	25.3	20.52	23.27	22.85	17.16	15.65	21.72	23.28	28.02	27.58	11.6	52.44	39.81	43.06	72.56	52.69	37.03
NM_000612	IGF2	401.36	181.62	530.6	69.85	1.53	10.87	245.41	59.25	43.07	933.95	9.45	210.75	110.07	91.95	72.46	5.51	4.29	23.4	2.7	5.91	5.31	15.69	80.2	52.01	26.88	218.9	15.24
NM_000613	HPX	0.36	0.4	0.09	0.09	0.6	0.24	0.12	0	0.14	0.07	0.27	0.11	0.1	1.13	0.23	0.06	0.15	0.14	0.1	0.07	0.31	0.24	0.22	0.23	0.2	0.39	0.71
NM_000614	CNTF	0.36	0.22	0.2	0.17	0.82	1.55	0.15	0.55	0.18	0.23	0.4	0.48	0.26	0.53	0.34	0.23	0.25	0.3	0.44	0.24	0.57	3.55	0.15	0.1	0.11	1.78	0.35
NM_000615	NCAM1	12.65	17.1	7.97	8.7	2.35	0.47	15.36	0.72	0.93	13.1	0.93	41.71	4.11	1.08	1.79	2.88	1.75	0.93	0.88	0.96	0.8	22.18	30.99	19.28	8.31	12.95	25.14
NM_000616	CD4	14.82	25.93	23.72	32.49	5.12	17.07	21.51	12.02	11.72	3.64	4.61	17.34	12.57	10	16.54	3.83	7.29	26.14	26.05	8.13	4.45	20.86	2.88	18.1	87.43	11.24	3.2
NM_000617	SLC11A2	6.66	10.74	13.64	18.09	15.53	7.14	21.85	27.7	28.63	16.68	19.14	5.54	20.56	25.99	10.24	12.62	23.42	11.03	7.32	12.17	14.86	7.8	4.33	8.8	11.28	9.73	7.35
NM_000618	IGF1	10.57	15.21	21.67	5.5	2.57	4.21	56.88	1.33	1.26	3.58	2.25	2.39	5.91	10.49	7.11	0.63	6.68	29.63	2.76	1.75	2.88	9.27	3.08	7.58	10.66	12.77	6.53
NM_000619	IFNG	0	0.05	0.99	0.82	0.21	0.08	0.97	0.15	0.12	0.07	0.03	0.19	0.03	0.05	0.23	0	0.13	0.63	0.39	0.02	0.02	0.21	0	0.26	0.43	0.03	0
NM_000620	NOS1	0.3	0.33	0.01	0.11	0.12	0.06	0.01	0.02	0.02	0.02	0.01	0.01	0.08	0.54	0.06	17.09	16.21	0.75	14.17	9.73	11.36	0.01	0.13	0.25	0.05	1.1	0.03
NM_000621	HTR2A	0.34	0.02	0.34	0.05	0.02	0.01	0.01	0.01	0.01	0.01	0.01	0.04	0.01	0.04	0.05	0	0.18	0.44	0.08	0.07	0.04	0.09	0	0.1	0.17	0.14	0.15
NM_000623	BDKRB2	0.7	1.64	2.12	0.29	1.91	0.59	1.2	2.51	0.41	1.11	0.43	1.52	0.58	0.45	1.43	3.36	0.83	2.27	1.24	11.5	14.18	1.87	0.22	2.06	0.5	2.6	0.08
NM_000624	SERPINA5	26.9	7.08	16.54	74.3	4.12	30.2	1.25	14.25	2.98	1.16	1.32	12.75	14.35	1.15	0.62	6.76	6.56	1.74	4.03	9.39	2.08	10.91	14.54	16.18	5.09	11.08	16.14
NM_000625	NOS2	0.21	0.15	0.11	0.07	0.09	0.03	0.18	0.07	0.15	0.3	0.07	0.04	0.09	0.1	0.05	0.24	0.28	0.15	0.38	0.14	0.02	0.37	0.43	0.31	0.23	0.16	0.29
NM_000626	CD79B	2.56	2.9	1.31	2.04	1.04	0.27	3.23	2.22	0.06	0.04	0.15	0.6	0.22	0.15	0.58	0.19	0.31	0.82	3.23	0.4	0.13	0.46	0.11	0.39	0.41	2.33	0.15
NM_000627	LTBP1	20.05	11.31	11.12	1.86	14.18	14.07	15.31	7.94	36.8	6.03	8.77	22.28	13.16	2.57	10.78	11.07	11.79	14.01	25.27	5.68	66.3	29.63	16.59	29.12	21.87	38.36	10.49
NM_000628	IL10RB	18.18	19.44	27.26	30.03	11.36	19.64	22.44	35.39	21.78	28.09	20.18	14.31	23.65	23.84	17.61	15.65	19.2	24.03	15.28	16.96	17.74	23.41	20.08	21.47	32.57	22.56	18.73
NM_000629	IFNAR1	15.27	11.23	13.81	9.36	6.23	10.5	8.23	13.46	14.22	11.33	6.74	10.12	9.97	12.65	10.55	8.39	19.13	20.67	14.68	14.95	10.79	17.51	13.51	15.29	21.75	15.82	12.04
NM_000631	NCF4	6.8	8.24	5.67	6.95	1.42	3.25	5.29	2.33	2.65	0.95	1.62	4.09	3.31	3.1	3.45	1.36	3.34	6.94	7.31	4.22	1.96	8.72	0.65	4.23	18.28	2.85	0.53
NM_000632	ITGAM	4.62	10.23	6.64	6.86	1.82	4.26	5.28	2.29	3.85	1.04	1.2	4.86	3.14	5.96	6.05	2.37	2.34	8.1	6.67	3.17	1.42	8.05	0.78	4.29	18.93	2.14	0.8
NM_000633	BCL2	8.2	3.25	4.76	3.52	1.04	2.7	6.59	2.2	2.04	1.52	2.59	2.84	2.16	4.57	2.74	0.96	7.67	3.26	4.53	13.26	13.22	11.67	22.12	15.7	9.19	17.64	21.19
NM_000634	CXCR1	2.39	0.02	0.22	0.11	0	0.27	0.03	0.12	0.13	0	0.03	0.08	0.15	2.92	0.14	0.65	0.38	0.29	0.09	2.45	0.25	0.08	0	0.03	0.1	0.85	0.01
NM_000635	RFX2	2.79	2	2.25	2.8	4.55	0.76	3.18	0.66	1.11	7.48	0.25	1.42	3.62	2.07	1.84	3.71	7.34	2.19	4.03	2.17	8.56	3.39	3.57	4.78	3.21	14.9	3.67
NM_000636	SOD2	113.98	63.44	91.98	104.76	338.36	67.83	208.73	77.44	157.59	23.9	37.73	36.16	32.64	88.99	223.15	350.93	394.67	84.64	291.39	318.76	205.34	103.16	51.24	68.24	143.12	57.49	47.79
NM_000637	GSR	14.62	12.03	28.75	38.86	32.91	26.17	20.59	22.48	13.62	21	19.71	15.57	39.18	29.77	14.79	52.39	42.21	48.52	73.03	90.16	94.72	39.42	26.32	28.4	24.82	17.83	27.2
NM_000638	VTN	1.58	0.14	0.92	0.21	0.27	0.1	0.17	0.02	0.24	0.28	0.04	0.15	0.19	0.44	0.4	0.54	0.8	1.21	0.36	0.19	0.23	7.78	0.5	1.48	0.86	0.33	0.64
NM_000639	FASLG	0.51	0.46	1.46	1.05	0.21	0.51	1.63	0.35	0.29	0.1	0.17	0.52	0.26	0.05	0.52	0	0.15	0.63	0.58	0.16	0.01	0.24	0.19	0.69	2.1	0.58	0.08
NM_000640	IL13RA2	0.67	0.19	0.59	0.13	0.05	0.03	0.26	0.26	0	0.12	0.14	0.55	0.18	2.62	0.25	0	0.45	4.83	1.2	38.18	15.36	0.12	0	0.32	0.04	0.2	0.05
NM_000641	IL11	0.04	0.7	0.78	0.1	0.65	0.28	0.08	0.56	0.76	0.53	0.05	0.78	0.3	0.93	0.22	0.26	0.25	0.55	0.38	0.03	0.07	0.07	0.09	0.18	0.06	0.03	0.02
NM_000642	AGL	4.31	2.63	3.82	1.79	2.46	5.38	5.47	6.08	2.43	5.61	4.23	3.44	3.27	7.59	7.28	2.69	5.73	4.72	2.79	3.97	5.23	3.34	2.78	2.89	3.01	4.64	1.95
NM_000643	AGL	4.23	2.58	3.75	1.68	2.45	5.28	5.26	5.85	2.33	5.55	4.21	3.36	3.2	7.5	7.16	2.64	5.69	4.62	2.8	3.92	5.12	3.33	2.73	2.85	2.98	4.62	1.92
NM_000644	AGL	4.27	2.6	3.79	1.7	2.47	5.32	5.3	5.9	2.35	5.6	4.24	3.39	3.23	7.56	7.22	2.66	5.74	4.66	2.82	3.95	5.16	3.36	2.75	2.87	3	4.66	1.94
NM_000645	AGL	4.15	2.54	3.64	1.67	2.41	5.17	5.12	5.73	2.32	5.47	4.16	3.29	3.16	7.32	7	2.58	5.57	4.5	2.76	3.84	5.02	3.26	2.67	2.81	2.9	4.51	1.88
NM_000646	AGL	4.25	2.57	3.74	1.68	2.45	5.27	5.26	5.84	2.33	5.54	4.2	3.36	3.21	7.48	7.14	2.64	5.68	4.61	2.8	3.91	5.11	3.33	2.72	2.84	2.97	4.63	1.92
NM_000651	CR1	1.88	0.28	0.87	0.45	0.1	0.16	0.46	0.22	0.1	0.09	0.07	0.09	0.19	0.44	0.36	0.42	0.82	1.65	1.83	0.81	0.53	1.73	0.14	0.87	6.73	0.18	0.07
NM_000655	SELL	7.72	2.24	3.48	4.89	0.55	2.44	2.78	1.59	1.17	0.18	1.21	1.47	1.45	5.26	3.37	0.82	0.95	3.61	4.5	5.39	0.64	1.85	0.37	1.17	3.45	2.85	0.32
NM_000657	BCL2	5.36	3.32	4.34	3.13	0.66	2.84	6.66	1.69	1.53	1.63	2.56	2.41	1.62	5.14	2.73	0.71	8.06	3.12	4.06	16.59	13.13	7.31	15.19	11.45	6.55	13.04	11.85
NM_000660	TGFB1	19.82	30.37	24.39	20.8	7.36	11.84	44.93	24.93	10.62	6.4	4.66	20.01	11.58	19.47	17.74	7.26	12.2	36.36	28.66	11.49	12.87	60.53	9.51	21.21	51.53	25.26	9.29
NM_000661	RPL9	8.5	4.49	6.27	24.72	5.37	2.84	5.07	4.04	4.45	8.41	34.35	3.89	27.8	6.61	2.69	34.43	6.05	21.5	7.5	6.45	41.59	73.73	226.85	16.61	11.36	48.05	134.32
NM_000662	NAT1	1.66	1.59	2.47	1.51	1.81	1.8	1.45	3.62	1.09	5.05	1.19	0.45	1.67	5.46	1.84	3.35	0.66	2.63	2.67	2	1.45	2.4	1.75	1.69	2.01	1.91	1.81
NM_000663	ABAT	2.46	3.61	2.96	16.43	3.44	0.92	5.91	1.02	6.84	8.51	7.26	1.87	3.49	8.13	9.06	0.93	1.02	1.96	0.95	9.19	4.82	4.81	4.66	4.24	6.49	3.3	4.42
NM_000665	ACHE	1.37	0.76	0.51	0.7	0.24	0.14	0.38	0.16	0.33	0.11	0.22	0.22	0.28	0.2	0.43	0.63	1.05	0.39	1.44	1.29	0.75	1.79	2.58	2.87	0.32	2.1	3.83
NM_000666	ACY1	10.35	5.33	13.95	17.28	7.85	10.28	7.68	8.25	21.24	5.6	22.02	10.17	16.79	12.01	12.43	36.74	43.45	15.91	48.12	58.75	57.88	5.93	5.73	4.37	4.76	6.32	4.08
NM_000667	ADH1A	0.74	0.14	0.05	0	0	0.11	0.02	0	0	0	0	0	0	0	0.02	0	0	0	0.02	0	0.02	0.2	0.14	0.04	0.35	1.38	0.05
NM_000668	ADH1B	70.16	11.56	2.63	0.9	0	11.23	2.18	0.04	0.14	0.01	0	0	0.02	0.02	1.47	0.28	1.01	0.26	1.57	0.77	0.08	18.5	9.85	8.39	32.62	114.86	5.36
NM_000669	ADH1C	4.42	0.32	1.12	0.55	0.05	0.26	0.1	0	0.21	0	0.18	0	0.11	0	0.34	11.85	0.05	1.96	0.11	0.26	2.64	1.27	0.72	1.91	1.21	4.72	3.05
NM_000670	ADH4	0.31	0.2	0	0	0	0.04	0	0	0	0	0	0	0	0	0	0.85	0	0	0.03	0.08	0.03	0	0	0	0.03	0.04	0
NM_000671	ADH5	28.71	16.91	21.64	15.15	10.34	19.32	12.28	14.57	15.29	16.36	25.89	12.72	9.33	18.03	21.8	22.13	20.97	17.07	24	28.79	24.4	43.11	39.37	39.15	33.08	31.98	43.91
NM_000672	ADH6	0	0	0	0	0	0	0	0	0	0	0	0	0	0	0.02	20.32	0	0.14	1.14	11.5	1.06	0	0	0.04	0	0.34	0
NM_000673	ADH7	0	0	0	0.01	0	0.02	0	0	0	0	0	0	0	0	0.02	0	0	0	0	0	0	0	0	0	0	0	0
NM_000674	ADORA1	8.96	2.92	1.71	3.8	12.66	1.74	6.35	1.99	1.84	0.92	5.66	6.99	3.09	2.96	1.29	0.96	0.51	1.54	0.79	0.1	0.14	0.57	0.17	0.36	0.44	1.26	0.22
NM_000675	ADORA2A	1.69	2.1	1.86	2.11	1.14	0.53	2.39	0.7	0.62	0.81	0.28	0.7	0.58	0.59	1	2	1.09	1.67	1.79	1.04	1.55	1.06	1.01	1.23	2.22	1.67	0.86
NM_000676	ADORA2B	0.41	0.23	0.51	0.65	0.73	0.05	1.44	0.39	0.2	0.57	0.43	0.48	0.15	1.11	0.42	1.64	1.29	0.57	1.86	0.44	5.62	0.55	0	0.16	0.78	0.66	0.16
NM_000677	ADORA3	1.83	4.3	3.69	4.65	0.82	7.25	2.36	1.83	2.6	0.23	0.59	1.73	4.17	0.96	2.45	1.23	1.38	3.23	0.92	1.04	0.78	2.44	0.66	2.96	10.96	1.15	0.49
NM_000678	ADRA1D	0.62	0.15	0.2	0	0.04	0.93	0.39	0.11	0.04	0.02	0.05	0.16	0.08	0.16	0.05	0.3	0.27	0.14	0.06	0.17	0.05	0.43	0.29	0.14	0.21	2.05	0.03
NM_000679	ADRA1B	1.82	1.83	3.64	2.74	1.51	6.6	1.2	8.07	0.48	1.78	0.87	2.9	1.36	0.04	3.18	4.54	0.39	1.24	7.99	1.64	1.7	0.88	1.34	1.02	0.23	0.59	1.43
NM_000680	ADRA1A	0.06	0.08	0.05	0.03	0.08	0.02	0	0.06	0	0	0	0	0.01	0	0	0.02	0.03	0.05	0.07	0	0.03	0.07	0.12	0	0.08	0.05	0.02
NM_000681	ADRA2A	10.5	14.2	5.27	1.54	0.36	2.26	2.84	1.75	6.95	1.03	1.21	1.38	4.67	0.61	1.92	1.38	26.94	3.02	2.69	9.42	40.39	13.68	29.63	19.43	9.82	3.2	18.39
NM_000682	ADRA2B	1.08	0.41	0.47	0.28	0.59	0.15	1.59	1.11	0.28	0.52	0.08	1.05	1.44	1.06	3.84	4.73	0.51	0.17	0.21	2.52	0.19	0.89	1.34	0.98	0.51	0.9	0.54
NM_000683	ADRA2C	27.18	8.42	19	14.73	16.42	11.75	18.77	3.84	4.56	29.48	9.68	13.32	14.13	11.62	17.55	0.07	4.85	0.27	2.19	1.57	0.03	0.43	2.08	10.83	0.84	6.51	0.43
NM_000684	ADRB1	0.12	0.12	0.2	0.21	0.02	0.12	0.05	0.16	0.21	0.04	0.13	0.18	0.16	0.15	0.08	0	0.03	0.09	0.07	0.04	0	0.09	0.15	0.13	0.15	0.12	0.14
NM_000685	AGTR1	3.44	1.25	1.65	0.07	0.25	0.22	0.09	0.52	0.06	0.13	0.13	0.45	0.16	0.05	0.17	0.04	0.55	0.72	0.26	0.12	0.05	1.46	1.31	1.66	1.25	2.09	1.3
NM_000686	AGTR2	0.6	0.01	0	0	0	0	0	0	0	0	0.05	0	0	0.01	0.12	0	0.01	0.01	0.02	0.03	0	0	0	0.04	0	2.23	0
NM_000687	AHCY	106.6	41.42	78.57	164.43	71.68	94.63	165.42	99.17	109.29	53.05	69.25	86.71	135.03	77.52	76.82	260.33	287.22	84.97	156.62	127.45	86.85	69.72	80.23	65.71	51.93	46.79	74.91
NM_000688	ALAS1	13.71	12.16	13.76	23.45	18.1	12.09	31.94	21.06	19.67	9.58	22.99	16.22	16.41	30.77	24.23	29.57	20.88	19.08	34.19	25.32	24.67	25.1	9.53	12.66	17.35	12.06	7.88
NM_000689	ALDH1A1	57.1	11.05	26.4	12.71	8.79	3.89	8.48	3.1	1.33	1.05	1.6	11.78	10.16	4.22	2.82	47.51	10.58	22.92	5.78	13.07	4.77	101.63	118.18	158.93	165.14	135.54	107.41
NM_000690	ALDH2	48.59	31.13	24.19	29.89	43.13	23.17	35.03	5.62	36.92	8.28	15.75	15.69	14.23	30.07	39.07	234.86	167.46	30.68	24.22	81.52	145.74	58.02	56.93	59.65	68.82	65.68	54.57
NM_000691	ALDH3A1	0.9	0.76	0.15	1.12	0.18	0.1	0.61	2.04	15.22	2.66	0.18	0.4	1.5	6.67	1.3	0	0	0	0.05	0.03	0	0.25	0.04	0.21	0.15	3.08	0.08
NM_000692	ALDH1B1	13.15	18.23	14.19	14.47	13.56	10.17	18.3	6.92	10.83	4.84	8.82	12.14	16.26	4.37	18.61	9.19	12.41	21.32	12.77	10.91	8.35	11.29	13.47	11.02	7.2	18.08	10.9
NM_000693	ALDH1A3	14.39	18.98	8.75	3.27	3.66	12.15	9.39	1.83	9.92	2.44	1.39	0.54	3.13	3.66	7.32	2.04	14.39	19.92	22.03	1.6	5.93	8.66	1.11	6.79	5.49	4.8	0.71
NM_000694	ALDH3B1	9.83	8.94	8.73	12.2	3.83	8.24	4.79	5.93	6.03	9.71	12.3	5.14	12.3	10.24	9.4	7.25	40.63	9.72	13.66	8.77	14.08	8.27	1.14	5.33	12.86	17.81	2
NM_000695	ALDH3B2	11.23	1.33	8.41	28.07	2.28	5.84	2.73	19.94	18.21	1.03	30.08	1.39	26.59	5.26	32.27	3.54	1.48	1.03	0.58	5.04	2.36	0	0	0.07	0.1	1.68	0.1
NM_000696	ALDH9A1	20.49	10.57	19.95	17.72	25.99	13.74	26.51	19.65	13.78	10.52	17.12	10.86	20.28	25.11	19.78	22.59	26.31	18.93	18.13	27.73	20.22	31.25	36.16	35.2	35.58	31.04	29.53
NM_000697	ALOX12	0.25	0.02	0.07	1.63	0.18	0.01	0.04	1.36	0.03	0.09	0.11	0.26	0.04	0.31	0.03	0	27.15	0.07	0.51	1.86	8	0.07	0	0.18	0.05	0.03	0.02
NM_000698	ALOX5	8.85	9.11	12.06	16.54	3.57	55.55	15.4	6.46	8.73	2.34	2.97	4.81	9.35	9.72	7.99	2.97	5.29	12.4	30.26	5.24	3.27	8.8	0.71	3.76	11.64	3.5	0.88
NM_000699	AMY2A	0	0	0	0	0	0	0	0	0	0.05	0	0	0.02	0.04	0.01	0	0	0	0	0	0	0.03	0	0.04	0	0	0
NM_000700	ANXA1	54.18	95.58	244.44	76.39	58.69	153.91	16.7	77.63	50.02	50.79	59.58	88.34	57.2	77.71	107.12	155.17	117.77	74.13	163.04	47.71	150.92	100.74	53.23	78.18	79.65	93.39	79.65
NM_000701	ATP1A1	132.7	71.86	138.42	171.46	92.41	152.86	132.23	175.11	179.88	167.45	148.63	132.95	160.94	283.33	199.92	82	81.18	150.61	182.63	105.87	156.08	152.57	84.82	97.27	82.7	76.12	84.02
NM_000702	ATP1A2	4.5	1.25	0.19	0.09	0.03	0.7	0.18	0.02	0.01	0.55	0	0.01	0.6	0.21	0.04	0.51	0.52	0.02	0.21	0.23	0.05	4.5	10.51	4.34	5.89	12.4	1.57
NM_000704	ATP4A	0	0.05	0.01	0.03	0.02	0.01	0.09	0.02	0.02	0.26	0	0.06	0.04	0.05	0.03	0.01	0	0.02	0	0.01	0	0.03	0	0	0	0	0
NM_000705	ATP4B	0.03	0.02	0	0.06	0	0	0.11	0.02	0	0.09	0	0.03	0	0.06	0.02	0	0.01	0.05	0	0	0.02	0	0.05	0	0	1.38	0
NM_000706	AVPR1A	2.56	1.68	1.6	0.2	0.36	0.57	0.43	2.15	0.11	0.25	0.41	0.84	0.46	0.64	1.58	0.32	3.91	2.37	0.43	0.74	0.9	1.16	0.71	2.02	1.41	2.79	0.61
NM_000707	AVPR1B	0	0	0	0	0.01	0	0.08	0	0	0.02	0.02	0	0.02	0.02	0	0	0.02	0	0	0.01	0.01	0	0	0	0	0.09	0
NM_000709	BCKDHA	33.47	14.63	21.99	36.9	26.94	19.19	27.34	15.09	29.1	25.11	12.26	21	30.43	24.9	34.44	17.46	26.84	19.72	17.45	28.25	23.13	24.26	19.62	20.23	18.95	22.93	16.24
NM_000710	BDKRB1	0.22	0.25	0.59	0.09	0.42	0.13	0.02	0.18	0.28	0.57	0.02	0.68	0.19	0.35	0.76	0.04	0.18	1.89	0.42	0.91	0.39	0.09	0.05	0.86	0.04	0.15	0.03
NM_000712	BLVRA	14.46	14.41	19.24	17.26	14.67	8.27	13.24	12.03	16.95	7.31	13.56	21.18	11.8	11.21	11.55	24.16	35.16	25.44	18.9	20.24	26.66	25.93	18.7	20.54	26.15	18.53	26.51
NM_000713	BLVRB	35.62	22.5	36.8	26.76	10.08	20.48	11.7	7.51	25.55	8.23	7.99	13.17	24.86	16.4	18.59	16.51	29.41	30.82	14.09	40.04	30.31	47.34	27.14	30.73	72.86	26.96	30.63
NM_000714	TSPO	40.25	31.68	57.26	39.31	19.9	30.9	16.25	28.06	40.33	5.58	27.42	26.47	29.12	22.87	35.56	19.33	54.8	41.74	63.02	45.17	27.56	42.3	30.19	42.21	47.02	40.76	31.9
NM_000715	C4BPA	0.13	0	0.64	0.05	0.72	0.1	0.07	0.67	0.02	0.02	0.24	0.01	0.1	1.52	0.07	2.06	0.76	1.8	3.39	6.56	8.92	1.34	0.72	0.97	0.55	0.42	0.64
NM_000716	C4BPB	0.95	0.03	0.48	0	0.04	0.14	0.1	1.07	0.2	0.02	0.06	0.07	0.03	0.03	0.02	0.38	0.8	0.03	0.25	0.23	0.9	6.85	21.46	10.93	6.16	0.14	6.81
NM_000717	CA4	2.13	0.05	0	0.51	0.02	0.46	0	0.57	0	0.02	1.61	0.02	0.75	0.31	0.06	1.36	12.5	5.18	2.58	40.36	8.58	2.2	2.01	7.28	2.67	1.42	1.22
NM_000718	CACNA1B	0.21	0.67	0.57	5.57	0.27	0.55	1.72	0.99	0.29	0.91	0.36	1.23	3.45	0.77	1.02	0.19	0.07	0.04	0.03	0.02	0	0.01	0.01	0.04	0.01	2.11	0.02
NM_000719	CACNA1C	2	2.79	0.92	0.22	0.37	0.69	0.4	0.96	0.23	0.22	0.3	0.94	0.4	0.24	3.62	0.36	0.62	1.77	0.61	0.19	0.12	1.06	0.83	1.28	1.03	2.77	0.41
NM_000720	CACNA1D	0.45	0.68	0.37	0.25	1.59	0.09	1.75	0.93	0.23	0.44	0.21	0.41	0.27	0.33	0.66	0.5	1.47	0.12	0.7	0.72	0.14	0.19	0.14	0.42	0.04	10.86	0.16
NM_000721	CACNA1E	0.01	0.05	0.17	2.69	0.49	0.08	0.28	0.25	0.14	0.04	0.93	0.14	0.89	0.13	0.16	0.95	0.01	0.07	0.03	0.16	0.01	0	0	0	0	0.32	0
NM_000722	CACNA2D1	2.79	2.37	2.12	0.84	4.08	0.44	0.45	0.67	0.14	1.2	0.67	3.83	0.42	0.16	3.59	0.16	0.69	2.06	0.7	0.71	0.14	7.05	4.96	4.53	3.26	2.77	4.72
NM_000723	CACNB1	2.81	2.61	1.05	2.95	2.86	0.86	2.8	1.76	0.87	19.9	8.7	1.97	1.72	3.7	1.92	0.58	0.94	0.91	0.49	0.39	2.31	1.57	1.99	2.06	1.55	2.54	1.73
NM_000724	CACNB2	2.39	0.33	0.6	0.13	0.42	0.1	0.08	0.07	0.04	0.09	0.06	0.04	0.15	0.06	0.24	0.07	0.31	0.41	0.15	0.12	0.08	4.78	4.49	5.39	1.59	1.85	3.08
NM_000725	CACNB3	8.11	10.37	5.66	10.07	8.8	3.45	18.52	7.09	5.22	26.18	14.77	9.18	9.36	23.22	5.43	5.28	4.66	6.51	5.1	1.82	2.8	15.11	21.35	20.79	14.03	10.17	27
NM_000726	CACNB4	0.27	0.37	0.08	0.04	0.29	0.15	0.23	0.1	0.08	0.11	0.06	0.14	0.05	0.35	0.15	0.03	0.06	0.14	0.13	0.12	0.04	0.24	0.14	0.21	0.14	0.21	0.07
NM_000727	CACNG1	0	0	0.06	0.18	0.02	0.14	0	0	0.65	1.57	0.07	0.15	0.42	0.07	0.02	0	0.14	0.15	0.04	0	0	0	0	0	0	0.09	0
NM_000728	CALCB	0	0	0	0	0.07	0.04	0.32	0	0.04	0.08	0.06	0	0	0.31	0	0	0.02	0	0	0	0.07	0	0	0	0	0	0
NM_000729	CCK	0	0	0.08	0	0.05	0	0.26	0	0	0.02	0.02	0.03	0	0.09	0.08	0.03	0	0.08	0	0	0.03	0	0	0	0	0.08	0
NM_000730	CCKAR	0	0.02	0	0	0	0	0.02	0	0	0.02	0	0	0	0	0	0.14	0.01	0	0	0.07	1.87	0.07	0	0.07	0	0	0
NM_000732	CD3D	1.3	3.08	6.03	11.61	1.04	1.52	9.72	1.95	1.25	0.04	0.68	2.03	0.88	0.52	1.73	0.13	0.8	2.69	6.73	0.59	0.12	1.81	0.09	2.85	9.27	1.69	0.25
NM_000733	CD3E	2.84	4.79	10.13	17.77	1.28	2.31	15.58	3.84	1.86	0.22	0.69	2.9	1.66	1.55	2.95	0.19	1.09	4.23	9.81	1.02	0.32	2.93	0.97	5.59	16.59	3.31	0.46
NM_000734	CD247	1.32	1.72	3.26	4.41	0.92	0.82	4.57	0.94	0.75	0.08	0.23	1.09	0.65	1.42	1.31	0.14	0.37	1.71	2.79	0.52	0.04	0.93	0.29	2.41	3.63	1.17	0.31
NM_000735	CGA	0	0.04	0	0	0	0	0	0	0	0	0	0	0	0	0	50.87	31.89	0.82	0.11	0.03	1.88	0	0	0	0	0	0
NM_000737	CGB	0	0	0	0	0	0	0.06	0	0	0	0	0	0	0	0	1.4	0	0	0	0	0.05	0	0	0	0	0	0
NM_000738	CHRM1	0	0.01	0	0	0	0.02	0.01	0	0.09	0.19	0.01	0	0.08	0.23	0	0	0.02	0	0	0	0	0	0	0	0	0.03	0
NM_000739	CHRM2	0.1	0	0.02	0	0.01	0	0	0	0	0	0.02	0	0.01	0	0	0	0.02	0.03	0	0.02	0	0.01	0.03	0.12	0.02	0.09	0.01
NM_000740	CHRM3	1.9	0.18	0.51	1.1	0.94	0	1.98	0.01	0.01	0.07	0.56	1.82	0.02	0.06	0.37	0.07	0.61	0.11	0.04	0.12	0.01	1.44	1.92	1.2	1.38	0.56	2.83
NM_000741	CHRM4	0.05	0.26	0.13	0	0.09	0.13	0.25	0.08	0.04	0.23	0.09	0.08	0.14	0.11	0.03	0.13	0.21	0.08	0.12	0.08	0.38	0.09	0.04	0.07	0.05	0.11	0.08
NM_000742	CHRNA2	0	0.01	0	0	0	0	0	0	0	0	0	0.01	0	0.01	0	0	0	0	0	0	0	0	0	0	0	0	0
NM_000743	CHRNA3	0.03	0.3	0.08	0.26	0.06	0.03	0.07	0.07	0.03	0.03	0.15	0.01	0.05	0.01	0.01	0.14	0.2	0.72	0.03	0.06	0.28	0.08	0	0.13	0.1	0	0
NM_000744	CHRNA4	0.09	0.01	0.08	0	0.02	0.01	0.02	0.12	0.45	0.01	0	0	0.02	0.05	0.06	0.2	0	0.06	0	0.05	0.18	0.04	0.29	0.08	0.02	0.79	0.45
NM_000745	CHRNA5	0.31	0.65	0.84	0.67	1.19	2.69	1.12	1	0.37	0.21	1	0.6	0.89	0.43	0.5	0.05	0.07	0.24	0.3	0.06	0.09	0.18	0.48	0.27	0.13	0.27	0.41
NM_000746	CHRNA7	0.06	0.04	0.1	0.03	0.09	0.02	0.31	0.4	0.01	0	0	0.08	0.03	0.11	0.53	0.37	0.05	0.16	0.05	0.17	0.01	0.28	0.19	0.61	0.28	0.08	0.7
NM_000747	CHRNB1	3.64	4.38	1.91	2.66	3.47	1.52	6.06	1.38	1.37	7.43	1.7	4.33	1.76	4.31	1.86	3.98	9.6	2.52	3.99	2.22	5.72	2.61	1.9	2.32	1.69	2.26	2.66
NM_000748	CHRNB2	0.08	0.06	0	0.04	0.03	0.03	0.21	0.16	0.01	0.04	0.02	0.16	0.09	0.14	0.02	0.01	0.02	0.03	0	0.03	0.04	0.04	0.05	0.03	0.01	0.05	0.07
NM_000749	CHRNB3	0	0	0	0	0	0	0	0	0	0	0	0	0	0.02	0	0	0	0	0	0	0	0.03	0.04	0	0.01	0	0.02
NM_000750	CHRNB4	0.26	0.1	0.49	1.23	0.29	0.33	0.54	0.56	0.09	0.01	0.59	0.03	0.75	0.09	0.2	0.25	0.19	0.06	0.1	0.1	0.21	0.63	0.2	0.1	0.09	0.06	0.08
NM_000751	CHRND	0.02	0.36	0	0	0	0.01	0.08	0	0	0.31	0	0	0	0.1	0.01	0	0	0	0.02	0	0	0.02	0	0	0.01	0	0.01
NM_000754	COMT	29.69	21.78	30.22	24.96	13.62	24.77	10.83	18.06	10.17	6.8	14	15.19	28.68	16.9	37.57	24.65	35.76	34.95	49.39	59.04	55.95	48.22	45.14	40.22	36.29	26.64	52.29
NM_000755	CRAT	13.5	11.8	16.5	6.64	18.55	12.75	3.49	10.41	8.03	2.13	17.42	9.04	10.44	4.9	13.12	7.07	10.52	10.68	20.68	6.07	37.14	20.03	21.24	17.6	13.75	16.02	22.45
NM_000756	CRH	0	0	0	0	0	0	0	0	0	0	0	0	0	0	0	0	0	0	0	0	0	0	0	0	0	0	0
NM_000757	CSF1	15.6	17.35	17.94	14.79	8.67	13.55	28.97	19.64	31.42	9.11	16.96	25.94	20.33	6.68	23.21	5.92	3.37	8.17	10.84	6.44	3.47	12.98	8.12	12.1	20.51	18.06	6.21
NM_000758	CSF2	0	0	0.05	0.26	0.06	0	0.18	0.19	0.09	0	0	0	0	0	0	0	0	0	0	0	0	0.14	0	0	0	0	0
NM_000759	CSF3	0.03	0	0	0.2	0	0.02	0	0.05	0.44	0.03	0.02	0	0	0.02	0	0.03	0	0	0.07	0.03	0.16	0.04	0.04	0.08	0.02	0.12	0.02
NM_000760	CSF3R	9.51	2.99	3.89	13.13	0.59	4.58	3.08	1.79	1.6	0.77	0.86	2.75	3.04	8.3	3	2.05	2.05	24.29	4.01	33.84	18.54	5.66	0.49	3.39	17.51	2.79	0.46
NM_000761	CYP1A2	0.26	0.03	0.1	2.2	0.06	0.02	0.17	0	0.06	0.01	0.06	0	0	0.04	0.04	0.03	0	0	0	0.01	0.01	0	0	0	0	0.09	0
NM_000762	CYP2A6	0.08	0	0.15	0.3	0	0	0	0	0	0	0.02	0	0.09	0	0	0.03	0.08	0	0	0	0.03	1.14	0.2	0.78	1.11	0.02	0.94
NM_000764	CYP2A7	0.02	0	0	0	0.01	0	0	0	0	0	0	0	0	0	0	0	0.01	0	0	0	0	0.04	0	0.08	0.28	0	0.34
NM_000765	CYP3A7	0.07	0.03	0.02	0.28	0	0.03	0.05	0	0.04	0	0.12	0	0.06	0.06	0	0.02	0.03	0.11	0.53	0.04	0.04	0.04	0.1	0.06	0	0.11	0
NM_000766	CYP2A13	0.47	0	0	0.05	0.01	0	0.02	0	0.02	0	0	0	0.02	0.04	0	0	0	0	0	0	0	0.02	0	0.04	0.02	0	0.02
NM_000767	CYP2B6	0	0	0	0	0	0	0	0	0	0	0	0	0.01	0	0	5.24	0.46	1.18	0.85	20.59	6.35	0.03	0.02	0	0	0	0
NM_000769	CYP2C19	0	0	0	0	0	0	0.06	0	0	0.29	0	0.06	0	0	0	6.22	0.46	0.9	1.68	3.52	4.01	0	0	0	0	0	0
NM_000770	CYP2C8	0.18	0.26	0.02	0.14	0.67	0.75	1.02	0.03	0.42	0.06	0.97	0.3	0.05	0.9	0.42	0.27	0.02	0.18	0.07	0.41	0.01	0.23	0	0.1	0.01	0.35	0.04
NM_000771	CYP2C9	0	0.02	0	0	0.01	0	0.19	0.01	0	0.12	0	0.05	0	0.02	0	10.28	5.37	2.66	2.84	67.51	6.09	0.01	0	0.03	0	0	0
NM_000772	CYP2C18	0	0.01	0	0.07	0	0.01	0.11	0.03	0	1.04	0	0.01	0.05	0.06	0.01	24.19	14.61	5.3	6.67	15.15	15.58	0.01	0	0	0	0	0
NM_000773	CYP2E1	1.27	1.63	0.42	0.3	4.86	1.51	2.64	0.26	0.8	1.54	12.47	0.51	2.05	2.08	0.45	0.49	0.34	0.39	1.16	0.17	0.52	0.55	0.17	1.42	0.4	0.77	1.11
NM_000774	CYP2F1	1.19	0	0.74	0.16	0.15	0	0.02	0	0.02	0	0	0	0.39	0	0	0	0	0	0	0	0	0	0	0	0	0	0
NM_000775	CYP2J2	0.34	0.42	1.51	2.35	2.37	3.72	4.12	3.2	1.77	1.9	7.42	1.82	5.3	2.82	4.56	2.84	0.81	1.92	0.24	1.3	0.81	0.05	0.11	0.13	0.03	0.72	0.26
NM_000777	CYP3A5	0.27	0.05	0.66	0.08	0.01	7.56	0.02	3.13	0.11	1.95	11.07	0.03	2.17	0.29	0.14	3.55	0.02	0.17	7.81	1.07	0.2	0.13	0.24	0.28	0.03	2.23	0.02
NM_000778	CYP4A11	0.21	0	0.06	1.02	0.03	0	0	0.67	0.01	0.08	0.07	0.09	0.06	0.01	0.32	3.99	0.16	0.08	0.37	5.29	53.83	0.01	0	0	0.01	0	0
NM_000779	CYP4B1	30.49	1.27	13.88	9.11	6	3.36	0.17	1.72	11.51	1.72	7.84	8.83	42.72	4.29	14.05	0.2	0.64	0.12	0.17	0.1	0.15	0	0.03	0.29	0.03	5.66	0.22
NM_000780	CYP7A1	0	0	0.01	0.01	0.02	0.01	0	0.02	0.01	0	0	0	0.01	0.01	0.02	0.03	0.01	0.01	0.02	0.02	0	0.03	0	0.06	0.01	0.1	0.01
NM_000781	CYP11A1	3.22	0.38	1.89	2.95	0.04	2.17	0.01	1.21	0.59	0.09	0.47	1.2	1.57	0.97	0.3	6.09	6.82	0.06	0.64	1.29	1.84	113.82	15.34	10.56	11.83	1.64	16.76
NM_000782	CYP24A1	0.06	0.01	0.45	0.48	0.19	0.65	0.09	2.17	2.33	0.03	0.56	0.01	0.19	0.03	1.88	5.67	1.77	0	0.03	0.16	0.04	0	0	0.06	0	0.11	0
NM_000783	CYP26A1	0.05	5.35	0.27	0.14	0.41	0.07	0.24	0.32	0.07	0.23	0.1	0.06	0.09	0.24	0.09	1.37	0.33	0.11	0.1	0.55	0.03	0	0	0.03	0	0.02	0
NM_000784	CYP27A1	13.74	13.82	12.31	18.41	4.31	2.33	8.66	3.04	3.68	3.8	2.48	2.59	4.37	16.65	3.85	10.89	15.81	14.72	14.86	24.07	2.22	76.08	19.83	50.47	182.54	17.45	23.14
NM_000785	CYP27B1	0.06	0.55	0.23	1.43	0.4	0.43	0.81	0.54	0.58	0.2	0.28	0.26	0.16	0.32	0.28	0.34	0.18	0.45	0.82	0.25	0.49	0.62	0.08	0.18	0.05	0.17	0.13
NM_000786	CYP51A1	11.76	5.21	15.11	5.11	16.68	22.49	14.2	23.05	6.75	17.72	10.44	7.18	10.45	10.21	13.74	13.23	17.43	9.58	14.28	17.77	13.13	19.6	16.08	15.12	11.25	12.19	16.29
NM_000787	DBH	0	0.03	0	0.01	0.02	0	0.02	0.03	0	0	0	0.01	0	0.01	0	0.07	0.04	0.01	0.02	0.01	0.02	0.03	0	0	0.02	0.01	0
NM_000788	DCK	7.31	6.19	9.28	12.14	9.5	6.76	8.98	10.39	5.43	4.9	8.36	6.6	5.79	8.91	11.52	7.93	6.45	5.99	7.87	8.88	4.44	7.05	4.77	7.33	10.58	5.72	5.79
NM_000789	ACE	3.66	5.9	8.46	11.2	2.13	2.33	5.67	11.28	4.9	2.2	4.49	3.94	4.78	8.11	5.43	2.87	2.39	6.57	2.44	3.79	1.55	7.2	1.13	5.46	22	8.01	1.27
NM_000790	DDC	1.33	0	0.22	1.12	0.1	0.03	0.03	0.06	0.08	0.01	0.02	0.03	0.27	0	0.28	3.5	3.1	0.94	0.3	0.57	0.3	0.03	0.18	0.41	0.31	0.02	0.13
NM_000791	DHFR	7.76	2.62	5.04	6.65	4.77	6.7	4.42	3.2	6.53	9.84	7.94	2.81	5.88	4.54	5.66	7.82	8.63	4.94	4.86	4.91	5.65	2.04	0.97	2.25	2.11	2.6	1.38
NM_000792	DIO1	0	0.03	0.12	0.09	0.34	0.04	0.02	0.25	0.02	0	0.07	0.01	0.17	0.02	0.02	0.41	0.1	0.29	0.03	0.21	0.34	0.03	0	0.03	0.08	0.76	0
NM_000793	DIO2	0.16	8.95	0.79	0.11	0.78	1.89	5.73	13.2	0.57	0.13	5.28	23.93	2.4	1.36	0.78	4.02	0.16	0.42	1.2	0.26	0.11	0.07	0.08	1.4	0.05	0.66	0.05
NM_000794	DRD1	0.57	0.03	0.01	0	0.14	0.01	0.02	0.02	0.81	0	0	0	0	0.01	0.24	0	0	0.09	0.07	0	0	0.07	0.19	0.09	0.04	0.48	0.04
NM_000795	DRD2	0.11	0.81	2.24	1.14	1.67	0.11	0.1	0.36	2.55	1.37	0.27	1.02	0.66	5.05	1.34	0.02	0.01	0.06	0.01	0.01	0.02	0	0.03	0.12	0.03	0.78	0.04
NM_000796	DRD3	0	0.02	0	0	0.04	0	0	0	0	0	0	0	0	0	0	0	0	0	0.02	0.01	0	0	0	0	0	0	0
NM_000797	DRD4	0.57	3.45	0.2	1.65	0.73	1.22	1.19	0.15	0.68	8.16	0.97	0.74	0.14	1.25	0.18	1.12	0.19	0.39	0.4	0.31	0.62	0.45	1.86	0.5	0.76	0.69	0.9
NM_000798	DRD5	0	0.26	0	0.01	0	0	0	0.02	0	0.02	0.01	0.05	0.09	0	0	0	0.01	0	0.01	0	0	0	0.15	0.05	0	0.12	0
NM_000799	EPO	0	0.02	0	0	0.02	0.03	0	0.08	0	0.04	0.02	0	0	0.02	0.02	0	0.03	0	0	0.02	0	0.04	0.05	0.05	0.04	0	0.06
NM_000800	FGF1	0.52	6.03	2	1.3	1.12	0.59	1.04	0.84	1.61	0.56	0.48	0.73	2.09	0.4	0.79	0.08	0.35	2.17	1.82	0.38	0.08	0.46	0.56	0.4	0.33	5.77	0.22
NM_000801	FKBP1A	158.55	83.14	151.39	146.76	90.42	129.64	180.93	263.94	88.71	64.81	118.87	83.14	145.71	77.09	100.9	93.89	97.66	116.29	74.02	106.39	72.96	106.3	55.96	65.28	79.41	71.91	63.44
NM_000802	FOLR1	74.48	153.9	223.51	79.09	197.61	141.48	30.53	138.74	101.4	108.78	164.87	131.4	216.33	75.34	24.73	108.49	83.32	74.22	25.88	66.9	41.95	1.8	1.19	2.11	0	63.17	0.35
NM_000803	FOLR2	41.37	24.52	25.74	21	1.34	4.84	8.91	9.23	7	1.95	1.45	13.89	5.29	6.28	9	6.44	16.35	28.92	16.41	17.73	10.25	33.61	5.96	28.59	139.27	9.86	5.07
NM_000804	FOLR3	2.06	0	6.02	1.07	0.61	0.02	0.46	1.32	0.96	0.29	0.49	4.49	0.84	0.87	0.84	9.91	0.66	4.18	3.49	7.47	1.94	0	0	0	0	0.05	0
NM_000805	GAST	0	0.06	0	0.37	0	0.04	0	0	0	0	0	0	0	0	0	9.41	3.33	0	0	0.44	1.02	0	0	0	0	0	0
NM_000806	GABRA1	0.02	0.08	0	0	0	0	0	0	0	0	0.01	0	0	0.07	0.01	0	0	0	0	0	0	0.01	0	0	0	0	0
NM_000807	GABRA2	0.36	0	0.02	0.01	0	0.01	0.09	0	0	0	0	0.03	0	0	0	0	0	0.02	0	0.01	0	0	0.23	0.21	0	0.03	0.35
NM_000808	GABRA3	0	0.01	0	0.5	0	0	2.25	0.05	0	0.95	0.11	0.5	0	2.08	0.01	0	0.09	1.23	0.01	0	0	0	0	0	0	0	0.01
NM_000809	GABRA4	0	0	0	0	0	0	0	0	0	0	0	0	0	0	0	0	0	0	0	0	0	0	0.01	0	0	0.01	0
NM_000810	GABRA5	0.07	0.03	0.24	0.03	0.05	0.01	2.19	0.01	0.09	0.05	0	0.03	0	0.3	0.02	0.97	0.02	0.19	0.01	0.13	0.06	0.07	0	0.24	0.01	0.01	0.1
NM_000812	GABRB1	0.09	0	0	0	0	0	0.49	0	0	0	0	0	0	0	0	0	0	0	0	0.01	0	0	0	0.06	0	0.04	0
NM_000813	GABRB2	0.15	3.37	0.06	0.12	0.32	0.1	0.11	0.3	0.62	0.17	0.1	0.43	0.12	0.11	0.32	0.03	0.06	0.44	0.04	0.08	0.03	0.06	0.15	0.07	0.04	0.4	0.1
NM_000814	GABRB3	0.42	0.4	0.19	0.07	0.02	0.04	1.99	0.04	0.01	0.03	1.38	1.02	2.31	0.01	0.04	0.06	0.1	1.37	0.05	0.13	0.08	0.99	1.26	1.34	0.59	0.79	1.68
NM_000815	GABRD	0.68	0.7	0.98	0	0.7	0.22	0.2	0.48	0.19	0.11	0.11	0.14	0.29	0.1	0.39	0.22	2.85	0.86	0.47	0.72	0.57	0.7	0	0	0.01	0.06	0.04
NM_000816	GABRG2	0	0	0	0.03	0	0	0.44	0	0	0	0.02	0.39	0.01	2.66	0	0	0	0	0	0	0	0	0	0	0	0	0
NM_000817	GAD1	0.07	0.24	0.03	0.08	0.53	0.64	0.06	0.08	0.05	0.26	0.4	0	0.02	0.05	0	1.48	0.8	0.3	0.29	0.85	0.83	0.06	0.14	0.27	0.2	0.32	0.04
NM_000818	GAD2	0	0	0.03	0	0.01	0	0	0	0	0	0	0	0	0	0	0	0	0	0	0	0	0	0	0	0	0	0
NM_000819	GART	16.55	10.85	15.32	21.86	11.7	13.68	33.78	22.02	31.07	21.9	14.14	25.95	21.19	23.36	30.61	17.1	28.35	21.49	20.05	18.75	23.84	14.69	12.38	13.56	11.93	12.76	14.17
NM_000820	GAS6	127.58	108.46	136.18	81.03	51.91	85.54	41.77	45.48	290.12	31.62	60.27	105.93	167.74	48.86	61.78	6.08	34.58	59.57	18.2	20.37	4.37	88.46	108.31	99.63	54.41	143.99	107.56
NM_000821	GGCX	5.35	7.77	6.05	3.61	2.75	9.57	6.2	4.89	4.94	7.25	4.61	5.56	5.14	5.54	8.69	7.66	17.58	19.4	10.28	8.51	5.22	6.78	7.99	7.26	6.28	6.56	7.19
NM_000823	GHRHR	0	0	0	0	0	0.01	0	0	0	0	0	0.02	0	0	0.01	0.03	0	0	0.02	0.01	0.01	0	0	0	0	0	0
NM_000824	GLRB	0.87	2.35	0.93	1.03	1.47	0.26	0.89	1.34	0.18	1.46	1.26	1.22	0.82	2.61	0.89	1.32	2.69	0.97	1.39	1.95	4.19	1.25	0.62	0.65	0.3	2.49	0.74
NM_000825	GNRH1	0.92	0.6	0.57	0.15	0.94	0.84	0.21	0.2	0.53	0.42	0.38	0.64	0.51	0.7	0.15	0.42	0.18	0.23	0.13	0.22	0.24	0.56	1.01	1.01	0.72	0.86	1.19
NM_000826	GRIA2	1.67	0.17	0.21	0.08	0.08	0.04	0.02	0.01	0	0.44	0.07	2.12	0.33	3.33	0.8	5.27	0.03	0.09	0.01	0.02	0.47	0.03	0.1	0.04	0.03	14.96	0.04
NM_000827	GRIA1	0.36	0.01	0.25	0.03	0.01	0.02	0	0	0	0	0	0.05	0.01	0	0.02	0	0.01	0.13	0.04	0.01	0.02	0.02	0.11	0.09	0.05	0.22	0.39
NM_000828	GRIA3	0.86	0.41	0.53	0.03	0.01	0.08	0.02	0.44	0.04	0.04	0.11	1.46	0.07	0.24	0.09	0.03	0.02	0.27	0.08	0.2	0.01	0.57	1.9	1.22	0.19	0.86	1.44
NM_000829	GRIA4	0.41	0	0.01	0	0.03	0.01	0.01	0	0	0.22	0	0	0.02	3.21	0.07	0	0	0.03	0	0	0	0.01	0.03	0.07	0.01	0.18	0.01
NM_000830	GRIK1	0	0	0.01	0	0.01	0	0.04	0	0	0.04	0	0	0.01	0.02	0	0	0.01	0.02	0	0.05	0.04	0.17	0.09	0.06	0.05	0.01	0.02
NM_000831	GRIK3	6.13	0.02	4.57	8.71	2.67	6.41	0	0.18	1.06	5.03	0.01	3.2	0.37	0.28	16.04	8.47	0.91	0.22	0.08	7.77	0.77	0.04	0.24	0.03	0.03	0.18	0.12
NM_000832	GRIN1	0	0.01	0.01	0.03	0.23	0.04	0.04	0.02	0.1	0	0.02	0.04	0.14	0	0.05	0.01	0.01	0.01	0.06	0	0.05	0	0	0	0	0.01	0
NM_000833	GRIN2A	1.27	0.53	0.38	15.36	0.03	0.25	0.06	0.22	6.29	0.2	0.25	2.38	0.44	0.55	0.6	0.43	0.11	0.09	0.02	0.01	0.12	0.03	0.17	0.18	0.07	1.43	0.12
NM_000834	GRIN2B	0.02	0.06	0.01	0.08	0.06	0.01	0.26	0	0	0.14	0	0	0.01	0.09	0.02	0.06	0.01	0.01	0.01	0.01	0	0.01	0	0.05	0.01	0.01	0
NM_000835	GRIN2C	0.2	0.07	0.02	0.04	0.03	0.01	0.27	0.01	0.03	1.05	0.01	0.08	0.04	0.05	0.02	0.12	0.1	0.02	0.01	0.04	0.03	0.11	0.23	0.28	0.05	0.22	0.21
NM_000836	GRIN2D	0.1	0.79	0.36	0.35	0.28	0.37	0.21	2.19	0.24	0.05	0.19	0.25	1.64	0.18	0.27	7.58	1.11	4.21	0.8	0.37	3.22	0.37	0.04	0.82	0.36	0.04	0.24
NM_000837	GRINA	144.5	52.93	141.8	115.21	27.71	134.29	60.73	120.57	250.83	79.83	105.4	127.48	239.41	77.58	94.94	80.69	146.19	79.08	104.14	80.68	81.79	91.72	70	75.53	86.69	65.04	76.89
NM_000839	GRM2	0.27	0.1	0.13	0.03	0.11	0.24	0.08	0.17	0.03	0.02	0.03	0.13	0.07	0.07	0.1	0.07	0.17	0.11	0.06	0.15	0.21	0.07	0.02	0.15	0.1	0.02	0.01
NM_000840	GRM3	0	0	0	0	0	0	0.03	0	0	0.01	0	0	0	0.1	0	0	0	0	0.01	0	0	0	0	0.03	0	0	0.02
NM_000841	GRM4	0.02	0.07	0.42	1.44	0.04	0.02	0.49	0.15	0.19	0.3	0.08	0.06	0.23	0.16	0.41	0.28	0.79	0.04	0.07	0.26	0.02	0.03	0.01	0.03	0.01	0.03	0.03
NM_000842	GRM5	0	0.03	0.03	0.05	0.05	0	0.01	0.04	0	0.02	0.01	0.22	0	0	0.03	0	0	0.01	0.02	0.11	0.27	0	0.01	0.01	0	0.02	0
NM_000843	GRM6	0	0	0	0	0	0	0	0	0	0	0.02	0	0.01	0	0	0.01	0	0	0	0	0	0	0	0	0	0	0
NM_000844	GRM7	0.09	0.11	0.65	0.28	0.06	0	0.07	0.01	0.04	0.01	0	0.02	0.43	0	0.25	0.14	0.17	0.16	0.03	0.34	0.16	0.17	0.15	0.49	0.07	0.02	0.05
NM_000845	GRM8	0.08	0.02	0.88	0.02	0.88	0.02	0.07	0.05	0.25	0.44	0	0.54	0.39	0.08	0.06	0.32	0.48	0.87	0.01	0.52	0.29	0.42	0.08	1.15	0.06	0.16	1.19
NM_000846	GSTA2	0	0	0	0	0.03	0	0.04	0.02	0	0.21	0.22	0	0.07	0.05	0.07	0	0.06	0	0.08	0.12	0	0.53	0.38	0.05	0.04	0.45	0.14
NM_000847	GSTA3	0.05	0	0	0.06	0	0.02	0	0	0	0	0	0	1.12	0.04	0	0.05	0.22	0.04	0.03	0.08	0.07	1.83	0.61	0.41	0.54	9.98	0.49
NM_000848	GSTM2	23.26	5.01	7.73	4.55	2.37	3.68	3.55	4.84	7.67	6.83	4.31	7	12.43	25.23	15.1	4.99	2.47	7.12	1.49	4.6	2.87	21.67	46.46	37.02	15.42	22.87	42.98
NM_000849	GSTM3	11.57	2.31	5.6	0.71	3.18	0.54	6.81	0.74	1.76	6.54	0.72	3.25	1.74	3.5	2.07	16.47	12.13	26.59	6.9	28.13	19.41	21.61	37.17	21.56	13.64	13.58	21.51
NM_000850	GSTM4	9.47	2.75	6.7	2.44	4.12	6.56	6.12	6.66	2.57	12.25	4.53	12.52	6.55	21.59	6.62	5.54	2.82	6.32	5.29	5.17	5.38	14.3	22.98	12.04	7.4	7.32	18.64
NM_000851	GSTM5	24.92	0.3	5.25	0.39	0.23	0.13	0.36	0.02	0.24	0	0.02	0.19	0.65	0.1	0.15	0.3	0.71	0	0.77	0.57	0.33	25.97	140.41	40.64	20.03	19.68	44.97
NM_000852	GSTP1	203.13	188.39	377.4	327.24	361.12	293.9	236.08	265.59	463.94	299.71	348.51	224.34	363.34	312.21	437.81	450.01	695.3	358.15	832.02	1077.38	536.09	166.36	176.04	150.87	167.01	160.6	169.79
NM_000853	GSTT1	10.99	10.27	0	19.08	12.88	0	0	0	0.91	0	16.99	7.37	13.71	0	0	0	8.17	7.54	0	10.92	0	0	17.34	17.75	0	0	0
NM_000854	GSTT2	0.91	1.59	0.76	0.51	0.61	0.08	1.4	0.4	0.52	0.43	0.39	0.68	0.1	0.71	0.43	0	0.23	0.44	0.23	0.11	0.19	0.57	0.58	0.46	0.43	0.45	0.18
NM_000855	GUCY1A2	1.96	1.13	1.7	0.43	0.19	0.37	0.3	0.85	14.73	0.53	0.58	0.72	1.17	0.44	0.93	0.36	1.36	1.21	0.47	0.41	0.27	1.3	0.57	1.25	2.38	6.14	0.46
NM_000856	GUCY1A3	9.62	6.03	3.87	2.39	1.66	2.14	2.26	13.26	0.62	0.6	2.58	12.87	0.85	3.17	2.57	6.28	5.27	4.27	3.4	3.28	6.95	3.94	3.52	3.69	6.38	9.44	1.68
NM_000857	GUCY1B3	11.88	9.82	17.39	25.51	18.72	2.68	2.75	17.03	1.02	7.52	12.73	5.21	2.74	21.71	13.97	63.55	15.01	11.96	14.17	19.04	29.34	5.82	3.4	4.21	7.38	10.92	2.1
NM_000858	GUK1	100.24	84.11	119.66	180.2	110.42	120.65	131.37	115.3	139.44	58.24	179.3	147.15	115.77	97.14	64.87	109.16	91.42	105.98	121.9	122.03	85.86	99.99	73.22	73.56	82.97	88.07	89.94
NM_000859	HMGCR	9.71	4.61	7.22	10.55	7.36	10.83	6.3	6.68	9.57	12.74	8.95	5.19	8.34	9.22	6.68	18.1	42.53	29.99	20.54	184.41	144.13	23.4	5.18	6.12	6.11	7.1	5.35
NM_000860	HPGD	2.8	1.06	8.05	0.45	0.3	0.04	0.29	0.06	14.64	0.66	2.96	5.67	0.89	0.3	8.2	0.49	0.16	0.39	0.37	0.18	0.07	3.38	0.12	0.33	1.23	2.77	0.15
NM_000861	HRH1	3.34	3.69	3.94	1.43	3.13	4.28	3.24	2.95	7.37	1.17	2.28	2.24	1.85	1.36	3.86	1.78	3.8	3.58	4.61	2.08	2.48	5.39	3.95	6.04	2.23	7.07	8.63
NM_000862	HSD3B1	0	0	0.14	0	0	0	0.02	0	0.07	0.05	0	0	0	0.04	0.19	0.4	0	0	0	0.03	0	1.56	0	0	0.02	0	0
NM_000863	HTR1B	0.49	0.25	0.26	0.1	0.08	0.05	0.45	0.43	0.06	0.05	0	0.51	0.13	0.16	0.16	0.04	0.07	0.1	0.26	0.06	0.06	0.29	0.6	0.64	0.34	0.4	0.06
NM_000864	HTR1D	0.03	0.12	0.07	0.01	0.03	0.05	0.23	0.17	0.04	0.11	0.03	0.05	0.03	0.23	0.02	2.47	0.29	0.01	1.01	2.48	1.23	0.01	0.07	0.04	0.05	0.06	0.01
NM_000865	HTR1E	0.26	0.51	0.36	0.06	0.14	0	0.07	0	0.31	0.04	0	0.04	0.32	0.27	0	0.09	0.11	0.09	0.01	0.11	0.03	3.02	2.81	5.89	1.11	0	5.1
NM_000866	HTR1F	0.21	0.32	0.39	0.08	0.06	0.21	0.08	0.22	0.21	0.09	0.06	0.11	0.23	0.56	1.59	0.06	0.11	0.51	0.13	0.17	0.05	0.08	0.13	0.12	0.39	0.27	0.1
NM_000867	HTR2B	2.31	1.3	2.28	0.43	1.04	0.24	0.61	0.19	0.35	0.06	0.28	1.44	0.67	0.13	0.34	0.02	0.72	1.8	0.79	0.21	0.27	1.8	0.31	1.78	6.05	0.46	0.22
NM_000868	HTR2C	0	0	0	0.25	0	0	0.27	0	0.01	0.01	0.05	0.19	0	0	0	0	0.1	0	0	0.24	0	0	0	0	0	0	0
NM_000869	HTR3A	3.04	0.21	21.98	23.15	8.52	3.02	0.3	25.09	0.83	1.46	1.54	0.73	3.63	2.23	3.57	7.89	0.03	0.02	0.76	2.2	0.49	0.01	0.03	0	0.01	0.02	0.02
NM_000870	HTR4	0.01	0	0	0	0.11	0	0.02	0	0	0	0	0	0	0	0	0	0	0	0	0	0	0.04	0	0.02	0	0.06	0
NM_000871	HTR6	0.01	0.03	0.01	0.04	0.07	0.04	0.43	0.91	0.01	0.03	0.01	0.28	0	0.05	0.03	0	0	0.03	0.66	0.11	0	0.02	0	0.04	0.03	0.01	0
NM_000872	HTR7	0.22	0.38	0.23	0.1	0.06	0.16	0.37	0.1	0.11	0.06	0.03	0.18	0.22	0.22	0.2	0.03	0.16	0.61	0.3	0.23	0.04	0.36	0.06	0.21	0.99	0.11	0.02
NM_000873	ICAM2	12.18	7.04	6.51	5.14	1.64	1.38	5.27	8.4	2.05	0.96	1.25	2.42	2.69	6.02	4.02	4.71	5.62	6.74	9.41	5.86	2.22	11.3	6.72	9.03	12.4	14.3	3.88
NM_000874	IFNAR2	11.01	10.88	13.22	14.14	10.64	11.23	15.96	18.81	16.07	13.97	7.39	12.36	9.47	17.02	16.11	10.26	10.47	11.83	8.84	7.2	4.76	10.87	5.99	10.26	14.74	9.44	7.24
NM_000875	IGF1R	10.69	12.72	11.58	26.35	1.56	23.42	38.07	2.87	15.21	10.93	10.78	9.37	16.17	14.26	12.88	14.34	16.98	12.76	11.14	6.34	19.23	18.61	23.97	21.37	11.37	15.48	12.24
NM_000876	IGF2R	17.07	25.05	21.57	13.35	16.58	21.95	23.36	20.13	9.86	26.44	10.97	18.62	9.97	25.22	22.65	33.75	17.71	36.98	44.85	31.42	30.32	35.32	18.09	23.33	46.91	16.7	16.19
NM_000877	IL1R1	39.48	40.33	77.89	39.05	12.41	46.44	21.82	39.71	76.81	41.89	17.48	61.56	37.51	27.68	34.92	15.21	103.91	54.99	22.57	22.95	7.61	53.7	5.38	25.47	27.57	39.98	13.08
NM_000878	IL2RB	2.3	3.73	6.37	6.45	1.49	1.94	7.64	2.66	1.57	0.16	0.83	2.84	1.8	0.82	3.44	0.32	0.8	4.37	3.64	0.82	0.25	1.7	0.73	5.45	5.46	1.93	0.12
NM_000879	IL5	0	0	0	0.04	0.06	0	0.1	0	0	0.07	0	0	0	0.04	0.14	0	0.02	0.05	0	0	0	0	0	0	0	0	0
NM_000880	IL7	0.98	0.39	0.43	0.42	0.67	0.14	0.65	0.31	0.27	0.04	0.3	0.41	0.13	0.26	0.4	0.87	0.1	0.46	0.64	0.38	0.1	0.19	0.2	0.33	0.31	2.52	0.37
NM_000882	IL12A	1.44	0.06	4.48	3.1	0.06	1.9	2.65	0.55	0.41	1.78	0.55	1.06	1.61	0.85	2.22	0.13	0.03	0.16	0.19	0.19	1.2	0.48	0.58	0.43	0.4	2.14	0.49
NM_000883	IMPDH1	10.01	10.91	14.9	11.17	11.11	17.66	18.05	10.83	16.07	5.87	9.46	16.86	14.85	5.24	20.77	9.78	16.12	11.91	17.77	10.06	14	14.26	9.49	10.5	11.4	7.19	10.18
NM_000884	IMPDH2	157.99	54.95	112.5	87.95	101.58	59.27	164.16	37.15	161.94	43.37	61.65	58.34	153.72	155.06	89.61	117.68	354.82	55.81	106.43	150	137.56	187.8	289.53	234.46	134.52	113.82	245.5
NM_000885	ITGA4	2.72	6.47	5.67	4.71	1.39	4.35	5.45	3.18	2.99	0.55	1.15	5.66	2.99	1.76	3.53	5.32	2.38	6.31	3.83	1.96	4	3.88	1.35	3.18	8.72	1.53	0.57
NM_000887	ITGAX	3.71	11.71	4.58	5.93	2.99	5.48	4.22	2.23	3.38	1.79	1.76	4.73	3.51	4.43	3.46	1.91	2.03	7.07	7.39	3.02	1.67	17.71	0.48	7.92	52.6	2.13	0.7
NM_000888	ITGB6	2.06	0.4	16.26	5.86	66.94	12.51	1.63	11.57	3.66	1	4.55	2.22	5.86	2.32	7.17	16.29	5.46	10	90.53	7.57	8.87	0.02	0.04	0.07	0	1.14	0.01
NM_000889	ITGB7	1.78	3.57	4.77	7.77	2.56	1.28	5.65	13.21	2.57	0.58	3.45	2.64	3.87	4.67	1.87	2.52	2.44	2.74	3.45	2.66	3.02	2.49	0.51	1.63	4.1	1.65	0.35
NM_000890	KCNJ5	1.41	3.27	2.13	3.67	2.91	1.12	1.22	0.67	1.06	2.01	0.66	1.82	1.39	1.06	0.8	0.31	1.35	3.03	1.02	1.25	0.42	7.6	0.56	10	55.27	1.01	1.83
NM_000891	KCNJ2	1.16	2.06	3.28	5.12	0.52	1.74	0.96	1.64	0.59	0.51	1.01	0.94	1.37	1.41	1.62	2.65	5.35	2.23	1.89	3.77	1.19	1.19	0.7	0.92	1.91	5.84	0.33
NM_000892	KLKB1	0.62	0.05	0.36	0.21	0.26	0.08	0.1	0	0.1	0.01	0.22	0.07	0.17	0.77	0.13	0.21	0.04	0.1	0.18	0.11	0.01	0.15	0.25	0.14	0.17	0.61	0.38
NM_000893	KNG1	0	0.01	0	0.01	0	0.01	0	0	0	0	0	0	0	0	0	13.81	0.19	34.98	0.23	1.5	6.27	0	0	0.03	0	0	0
NM_000894	LHB	0	0.34	0	0	0	0.29	0.75	0.29	0.42	0.05	0.24	0.34	0.06	0	0	0	0.23	0.15	0.16	0	0.57	0	0	0	0.11	0.22	0
NM_000895	LTA4H	45.73	26.03	33.59	46.49	17.42	13.66	80.11	45.17	50.05	54.47	30.45	38.54	39.06	102.06	33.34	63.54	32.04	21.84	39.23	36.55	45.81	77.65	79.82	70.95	108.02	42.67	79.14
NM_000896	CYP4F3	1.53	0.06	1.26	1.31	2.18	0.48	0.01	1.13	1.87	0	0.49	0.81	2.85	3.76	0.46	2.13	0.05	0.08	0.06	0.35	0.07	0.02	0	0	0.01	0.37	0.01
NM_000898	MAOB	32.12	2.06	25.88	5.81	2.94	2.26	3.37	5.58	2.05	2.49	17.69	11.46	13.04	0.32	5.87	2.24	8.66	4.15	3.24	3.83	1.32	89.87	93.28	116.38	55.06	85.25	122.5
NM_000899	KITLG	2.53	2.95	2.62	0.48	2.15	0.64	0.79	1.51	0.79	0.47	1.25	3.32	1.46	0.63	1.49	6.78	2.12	2.29	1.77	1.38	0.79	5.99	4.51	3.74	5.6	4.31	4.4
NM_000900	MGP	359.49	37.3	125.55	19.86	8.53	241.8	29.4	7.96	16.47	5.2	5.1	5.6	15.56	6.07	31.71	6.02	67.51	86.77	130.72	39.3	18.14	90.62	44.53	48.09	114.05	216.5	30.96
NM_000901	NR3C2	4.21	1.02	3.13	0.96	1.47	1.72	0.68	0.14	0.85	0.4	0.21	0.49	1.36	1.55	2.2	0.54	1.31	1.16	2.16	2.68	3.03	4.72	10.55	8.6	3.89	6.24	9.18
NM_000902	MME	1.18	6.24	1.3	4.46	0.27	1.01	1.02	3.58	9.81	0.32	0.83	6.21	1.23	0.73	0.7	0.55	0.23	0.49	0.15	1.27	0.34	0.63	0.24	1.96	0.63	1.33	0.31
NM_000903	NQO1	5.98	2.26	9.76	7.62	22.53	21.78	1.4	18.45	12.48	2.26	15.31	14.91	13.35	3.77	10.89	21.89	5.66	1.85	2.3	6.36	8.93	4.57	1.27	2.11	4.61	5.92	1.79
NM_000904	NQO2	8.53	10.5	14.35	5.96	9.96	14.52	3.69	11.12	5.35	9.28	9.57	2.07	10.71	5.96	15.23	5.98	6.52	4.79	14.81	13.02	1.67	12.78	6.95	15.35	14.86	15.81	11.82
NM_000905	NPY	0.43	1.93	0	0	0.2	0.24	0.5	0.05	0.13	1.18	0	0.04	0.06	0.17	0.37	0	0.14	0	0	0	0	0	0	0.11	0	0.35	0
NM_000906	NPR1	38.79	6.29	36.92	71.3	69.59	113.65	28.04	8.29	15.67	21.34	23.94	43.01	72.41	19.92	12.65	29.99	160.08	15.73	1.72	26.74	19.12	11.2	10.6	10.16	14.28	33.41	19.72
NM_000908	NPR3	2.78	0.41	1.54	3.21	0.66	0.82	1	0.26	0.57	0.93	0.86	2.91	4.62	1.62	1	0.25	1.14	0.75	0.94	0.71	0.25	5.12	1.41	3.47	5.4	5.62	0.59
NM_000909	NPY1R	2.92	0.23	0.42	0.11	1.04	0.11	0.51	0	0.09	0.17	0	0.06	0.1	1.12	0.54	0.29	0.23	0.03	0.3	0.27	0.03	2.92	0.33	0.29	0.93	5.9	1.09
NM_000910	NPY2R	0.01	0	0.01	0.01	0.03	0	0.08	0	0.07	0.02	0.05	0	0	0.15	0.1	0	0	0	0	0	0	0.01	0.02	0	0	0	0.01
NM_000911	OPRD1	0	0.03	0	0	0.05	0.01	0.02	0	0	0.2	0	0	0	0.04	0	0	0	0	0	0	0	0	0	0	0	0.02	0
NM_000912	OPRK1	0.05	0.08	0.12	0.04	0.26	0	0.14	0.03	0	1.49	0.03	0.03	0	0.18	0.52	0.3	0	1.04	0.26	0.52	0.42	0	0.16	0.05	0.01	0.01	0.07
NM_000913	OPRL1	0.42	2	0.41	1.05	0.53	0.4	0.93	0.31	1.27	2.11	0.23	0.96	0.53	0.23	1.11	0.16	0.4	1.19	0.41	0.54	0.13	0.78	0.37	0.44	1.15	0.52	0.26
NM_000914	OPRM1	0	0	0	0	0	0	0.01	0	0	0	0.04	0	0	0	0	0	0	0	0	0	0	0	0	0	0	0	0
NM_000915	OXT	0.28	0.28	0.08	0	0.13	0.07	0.16	0.05	0	0.05	0	0	0.24	0	0	0	0.04	0	0.05	0	0	0.11	0	0.36	0	0	0.22
NM_000916	OXTR	20.52	2.41	9.67	51.14	0.68	1.01	0.75	0.49	1.87	1.58	10.31	3.82	49.36	1.58	3.04	0.4	3.49	0.73	1.57	0.28	0.73	10.2	1.71	1.36	0.76	3.21	0.68
NM_000917	P4HA1	21.59	51.09	32.41	25.18	49.73	19.03	48.54	73.67	36.4	61.34	14.69	28.84	25.11	52.52	19.69	25.19	17.92	69.22	35.41	78.45	70.69	18.56	20.1	20.8	26.63	19.09	21.22
NM_000918	P4HB	147.28	217.4	181.26	253.54	125.69	187.7	235.04	253.78	108.17	109.86	221.18	200.16	227.32	199.63	168.16	370.33	318.93	462.29	371.28	538.91	611.32	246.19	95.17	114.54	127.71	97.01	108.81
NM_000919	PAM	23.85	70.49	43.61	25.21	12.33	13.6	40.6	29	12.5	77.11	22.86	54.31	18.16	72.36	52.25	4.02	27.56	31.47	12.77	20.8	45.51	56.71	53.64	56.47	30.38	43.78	57.02
NM_000920	PC	3.04	3.45	3.9	1.99	5.56	4.54	1.6	2.73	2.78	3.31	3.61	4.62	2.08	1.38	7.89	5.44	3.22	3.28	3.5	3.38	10.68	5.34	3.1	3.85	4.11	1.86	2.81
NM_000921	PDE3A	7.62	4.85	10.19	20.75	2.93	2.59	2.42	7.11	0.36	10.54	2.73	19.97	8.38	16.76	4.63	7.49	1.28	8.93	1.63	1.18	0.31	3.28	4.48	3.86	5.82	7.83	2.64
NM_000922	PDE3B	0.44	0.99	0.63	0.45	0.11	0.48	2.03	0.14	0.12	0.27	0.26	0.48	0.22	0.23	0.35	0.07	0.16	0.99	0.57	0.21	0.09	0.74	0.27	1.18	6.32	0.12	0.37
NM_000923	PDE4C	0.58	0.36	0.64	0.08	0.28	0.32	0.16	0.29	0.98	0.96	1.73	0.45	0.09	0.63	1.71	0.21	0.32	1.19	0.17	0.11	0.96	0.45	0.62	0.72	0.65	1.07	0.11
NM_000924	PDE1B	4.94	1.64	2.39	0.24	0.64	0.85	0.66	3.74	1.12	0.11	0.43	0.73	1.05	0.45	0.79	0.57	1.07	1.26	2.67	0.62	0.51	14.54	12.57	16.46	7.42	2.42	10.99
NM_000925	PDHB	30.68	21.48	21.13	39.35	14.67	21.08	39.55	23.21	55.41	12.72	38.7	27.39	29.75	31.31	37.71	48.2	42.56	31.19	30.59	54.85	34.66	28.15	17.28	18.98	25.26	23.67	18.19
NM_000926	PGR	2.55	0.35	1.47	0.99	0.05	0.05	0.12	0.08	4.55	1.08	0.25	0.14	3.01	0.34	0.35	0.23	0.42	0.15	0.2	0.19	0.17	9.17	11.56	14.88	4.25	22.45	13.79
NM_000927	ABCB1	5.12	0.47	1.39	0.45	0.14	0.34	0.84	0.48	14.72	0.25	0.2	0.31	0.82	0.28	0.79	0.56	0.48	0.76	0.74	1.12	0.26	2.35	1.21	3.11	5.22	7.09	1.81
NM_000928	PLA2G1B	1.54	0.26	0.61	0.47	0.2	0.07	0.3	0.04	0.13	0	0.17	0.13	0.38	0	0.4	0	0.46	0.07	0.05	0.12	0.08	2.86	12.92	6.82	2.14	0	6.82
NM_000929	PLA2G5	3.39	0.12	2.77	0.03	0.16	0.22	0.16	0.17	0.43	0.13	0.02	0	0.16	0.05	0.92	0.23	1.82	0.43	0.84	0.28	0.29	8.42	6.3	5.06	8.09	2.09	3.64
NM_000930	PLAT	19.72	90.11	39.75	117.25	4.95	41.39	8.68	103.65	15.22	22.97	77.5	8.32	59.38	46.1	23.54	2.97	16.5	18.88	20.05	3.77	3.59	18.35	14.97	32.2	23.28	52.93	19.77
NM_000932	PLCB3	8.19	6.33	5.51	5.42	6.42	18.57	10.48	6.87	10.74	6.92	7.28	11.7	9.64	6.97	17.86	2.92	9.13	5.76	9.44	5.92	7.13	8.66	8.61	7.85	8.52	9.14	9.68
NM_000933	PLCB4	5.65	4.22	2.32	2.93	2.12	2.44	3.96	6.03	0.5	2.67	2.79	2.93	1.29	5.49	3.25	2.64	8.43	3.42	4.53	5.92	4.96	1.45	0.88	2.39	2.91	7.74	0.53
NM_000934	SERPINF2	4.06	1.66	0.52	1.36	0.45	0.8	0.4	0.42	0.86	0.45	0.51	0.51	0.54	0.46	0.5	3	3.77	1.48	1.45	0.68	0.36	3.22	2.55	2.26	2.2	2.18	1.39
NM_000935	PLOD2	19.24	36.6	64.35	6.45	46.06	6.12	60.09	28.65	26.91	19.81	5.93	7.81	7.14	21.89	27.42	14.35	14.12	75.49	9.44	10.54	21.24	20.09	9.41	10.38	10.9	7.51	9.38
NM_000936	PNLIP	0	0	0	0	0	0	0	0	0	0	0	0	0	0	0	0	0	0	0	0	0	0.19	0	0	0	0	0
NM_000937	POLR2A	26.21	22.01	20.17	20.46	51.33	17.86	99.11	58.28	18.03	32.09	23.75	27.4	21.1	59.14	40.18	29.41	30.2	37.76	26.23	42.06	43.71	26.67	26.6	30.45	22.67	30.33	27.18
NM_000938	POLR2B	20.75	16.61	18.05	35.5	33.37	19.43	37.65	22.23	28.43	30.37	34.42	31.52	20.42	30.47	43.71	26.43	20.29	16.29	28.06	26.59	22.41	23.35	22.35	22.35	21.85	24.28	22.02
NM_000939	POMC	0.35	0.31	0.22	0.16	0.11	0.17	1.28	0.04	0.03	0.02	0.15	0.14	0.15	0	0.13	0.04	0.1	0.31	0.22	0.13	0.18	0.65	0.85	0.15	0.63	0.19	0.57
NM_000940	PON3	3.32	0.66	3.78	0.17	0.06	0.03	0.02	0.02	0	1.37	0.05	0.23	0.05	0.03	0.12	0.04	0.27	0.26	0.07	0.08	0.23	4.05	7.25	3.34	2.35	1.18	6.09
NM_000941	POR	21.1	17.26	36.78	16.45	46.48	33.69	43.73	40.18	20.67	42.28	89.64	46.06	27.49	37.76	32.84	51.15	45.91	67.37	49.98	72.42	77.85	34.89	30.02	31.38	33.54	30.59	30.89
NM_000942	PPIB	182.03	243.48	327.62	366	211.25	378.95	182	372.13	152.68	81.61	411.89	285.71	308.81	362.52	132.19	426.4	322.54	339.21	522.89	591.2	594.6	297.55	200.79	215.79	173.29	175.77	209.52
NM_000943	PPIC	20.65	36.63	29.82	12.28	14.66	34.09	26.87	16.36	12.76	12.27	34.16	22.99	13.35	10.71	34.41	27.79	35.06	80.14	35.36	30.36	45.33	15.1	9.2	14.09	12.28	12	12.22
NM_000944	PPP3CA	14.45	15.55	12.21	12.74	9.63	11.1	5.8	7.82	4.19	8.85	8.49	17.45	3.52	9.05	21.35	5.8	12.77	12.19	8.25	23.6	20.06	16.55	12.34	15.72	20.19	13.62	14.86
NM_000945	PPP3R1	18.65	18.58	24.86	18.73	21.22	25.66	41.57	19.95	18.73	19.8	21.87	19.18	15.38	13.33	29.52	12.72	17.38	19.59	17.36	19.59	15.76	22.22	20.07	19.95	23.5	19.44	18.27
NM_000946	PRIM1	6.07	2.88	7.45	3.96	8.68	2.96	14.39	8.08	4.28	10.11	7.03	3.81	4.12	4.9	4.9	8.17	7.07	2.65	3.35	4.27	3.62	2.86	5.28	4.51	3.49	3.32	4.51
NM_000947	PRIM2	1.66	2.32	5.43	4.46	5.17	10.06	8.16	1.34	3.33	15.32	6.34	3.86	3.66	4.77	10.27	2.91	5.85	2.83	3.03	3.62	2.43	2.88	1.81	2.85	1.81	2.82	1.8
NM_000948	PRL	0	0	0.03	0	0.02	0.01	0.04	0.04	0	0.02	0	0.04	0.07	0.02	0	0.03	0.03	0.08	0.02	0	0.02	0	0	1.6	0	0	0
NM_000949	PRLR	1.01	0.54	0.6	0.64	1.33	0.09	0.28	0.13	0.03	0.24	0.07	0.21	0.48	1.33	0.27	1.84	6.26	5.16	4.04	9.92	1.66	12.73	4.48	2.92	2.01	3.04	1.11
NM_000950	PRRG1	2.94	1.72	4.39	1.77	1.56	3.47	2.29	2.28	3	1.13	2.9	3.72	1.12	2.85	3.27	1.33	17.16	4.02	11.34	7.54	4.8	3.55	3.08	3.17	2.79	2.58	2.8
NM_000951	PRRG2	5.19	3.02	4.06	3.99	4.78	3.37	1.54	3.92	3.69	0.89	4.39	3.89	5.06	6.48	3.58	5.74	4.62	5.2	7.65	8.33	8.78	0.34	0.05	0.18	0.31	1.6	0.11
NM_000952	PTAFR	4.61	5.57	8.18	8.55	1.87	4.77	5.58	20.27	5.52	1.09	1.84	2.86	4.63	5.45	8.01	5.12	13.42	9.64	18.96	4.04	2.9	11.67	0.48	4	29.07	2.54	0.74
NM_000953	PTGDR	1.31	0.19	0.26	0.15	0.17	0.14	0.18	0.18	0.04	0.01	0.09	0.09	0.04	0.05	0.05	0.02	0.11	0.05	0.44	0.08	0.01	0.33	0.12	0.36	0.48	1.14	0.82
NM_000954	PTGDS	91.73	196.13	71.28	121.58	22.14	27.91	482.63	23.59	39.2	207.36	11.57	81.92	27.51	3.17	27.91	27.13	26.06	78.02	36.02	13.33	14.59	28.23	7.17	14.63	13.29	368.64	1.69
NM_000955	PTGER1	0.54	0.43	0.08	0.31	2.07	0.2	1.2	0.05	0.13	0.33	0.36	0.26	0.02	0.16	0.42	0.1	0.21	0.35	0.08	0.02	0.1	0.06	0.05	0	0.04	0.06	0.05
NM_000956	PTGER2	14.15	2.65	4.49	3.33	1.71	1.29	0.92	0.26	0.79	0.36	0.51	0.67	2.22	0.88	0.71	4.97	1.57	1.76	7.96	12.57	22.65	12.02	8.61	18.32	4.97	4.51	15.69
NM_000958	PTGER4	3.47	3.88	3.84	3	1.83	1.75	3.01	2.09	0.79	3.38	0.84	2.94	1.48	4.82	2.48	0.86	3.34	4.15	2.42	1.82	0.58	2.75	0.62	2.37	9.27	12.46	0.39
NM_000959	PTGFR	3.22	0.51	0.67	0.12	0.09	0.02	0.2	0.05	0.05	0.07	0.01	0	0.02	0.03	0.29	0	0.24	1.71	0.28	0.19	0.02	3.08	6.13	1.17	1.97	5.44	6.69
NM_000960	PTGIR	2.68	2.72	1.09	0.77	0.94	0.51	0.86	1.42	0.5	0.36	0.57	1.25	0.43	0.83	0.93	0.11	0.8	2.45	1.82	0.44	0.39	1.31	0.07	0.63	1.36	2.06	0.09
NM_000961	PTGIS	51.19	26.87	31.31	6.02	5.68	5.76	6.28	1.67	3.87	4.58	0.6	0.89	5.89	4.28	24.05	1.28	12.97	54.03	14.36	6.24	6.42	40.49	45.62	42.43	35.95	143.8	54.35
NM_000962	PTGS1	7.54	22.85	81.61	25.86	56.87	53.56	49.66	36.33	70.13	66.18	64.21	13.45	89.4	35.86	99.8	17.56	62.31	33.31	14	3.15	49.2	3.56	1.45	3.52	7.11	31.72	2.28
NM_000963	PTGS2	1.19	0.42	1.55	0.53	1.43	0.2	0.49	0.37	0.51	1.25	0.06	0.18	0.8	3.19	0.48	0.59	0.53	2.14	0.63	1.21	0.8	0.63	0.48	1.33	1.09	1.92	0.54
NM_000964	RARA	16.03	9.23	11.98	18.57	14.38	7.13	16.06	11.88	6.76	6.73	13	7.47	13.21	7.71	5.72	2.25	5.34	8.34	5.2	2.68	3.34	13.6	15.22	14.87	12.88	17.78	8.15
NM_000965	RARB	4.28	2.3	3.52	1.12	0.68	3.25	1.65	2.58	0.6	0.69	0.74	3.73	1.64	0.56	1.57	7.17	0.58	6.74	2.63	1.86	0.25	4.23	4.95	5.12	1.23	3.75	7.94
NM_000966	RARG	16.8	16	22.99	29.4	18.35	12.86	12.05	43.07	27.17	16.19	29.04	17.23	28.29	26.92	15.73	12.59	10.29	10.3	4.92	4.65	6.16	10.68	12.7	12.41	8.14	24.72	10.31
NM_000967	RPL3	693.9	270.32	647.79	439.05	260.14	425.36	355.67	203.62	710.99	318.48	235.15	325.47	457.49	483.34	432.76	559.86	1038.85	319	619.17	745.94	679.21	1124.71	1710.2	1384.6	822.81	603.21	1494.05
NM_000968	RPL4	297.11	148.02	381.85	287.14	223.22	325.82	188.61	181.17	406.11	196.3	229.53	174.75	317.61	613.27	106.27	349.06	258.27	144	351.49	298.26	358.49	465.19	691.36	548.45	385.72	273.8	614.63
NM_000969	RPL5	860.42	247.54	650.94	666.65	187.46	427.11	315.21	473.05	987.92	544.57	366.62	225.67	544.42	878	347.95	403.01	584.36	374.79	491.29	541.01	506.7	1072.17	1915.84	1364.09	919.68	625.1	1704.28
NM_000970	RPL6	164.64	79.29	122.51	212.22	65.3	71.65	229.73	102.97	205.26	157.87	124.78	55.33	152.2	262.83	129.76	209.59	163.33	75.81	170.25	130.38	168.5	197.93	300.38	216.56	170.76	119.16	254.88
NM_000971	RPL7	80.17	28.32	81.34	45.36	51.36	102.65	31.74	23.07	46.87	36.02	40.8	35.75	65.13	75.28	43.52	75.59	167.27	60.16	74.29	95.9	129.86	98.9	130.56	130.1	81.07	64.03	128.95
NM_000972	RPL7A	197.62	91.26	152.61	280.99	146.78	99.95	122.18	121.62	202.89	105.35	146.22	81.76	239.46	95.2	182.87	102.36	212.24	90.53	201.28	125.88	200.23	306.11	499.64	376.5	244.05	197.48	420.82
NM_000973	RPL8	2387.21	418.27	2082.96	1164.91	439.36	1748.12	741.02	1640.61	6244.51	563.11	1195.04	1168.93	5160.05	859.24	895.13	820.05	2596.4	699.18	1171.51	1133.81	928.73	1602.06	2407.48	1783.19	1363.92	982.34	2014.64
NM_000975	RPL11	1166.67	477.55	1239.92	920.43	701.89	486.05	1020.41	728.48	2076.87	952.26	380.38	586.51	958.05	631.6	627.54	1098.91	1542.96	556	1053.76	860.16	1141.68	1593.97	2618.69	2097.11	1522.92	1166.21	2303.26
NM_000976	RPL12	239.01	97.91	289.16	303.87	145.36	301.41	256.05	316.96	313.57	117.11	190.25	132.24	346.7	200.71	239.43	235.7	327.57	114.12	296.37	179.32	260.09	397.79	611.76	385.11	288.05	249.05	474.11
NM_000977	RPL13	141.27	68.19	141.65	82.23	48.22	52.52	44.09	49.35	167.13	43.44	49.92	42.45	114.36	59.89	66.86	59.36	160.73	58.83	115.75	188.27	109.63	204.73	372.08	266.33	183.91	132.37	301.65
NM_000978	RPL23	727.2	302.66	435.27	540.53	255.8	235.66	364.45	228.06	462.4	1619.95	856.14	229.35	425.77	295.4	198.14	583.49	631.26	552.17	565.62	487.25	508.97	947.28	1613.6	1244.24	819.61	522.85	1440.39
NM_000979	RPL18	638.16	186.34	486.63	441.19	286.7	334.17	261.34	257.5	780.96	197.71	166.94	202.85	444.2	359.22	249.72	528.88	607.71	280.64	452.29	471.59	478.15	755.01	1383.88	999.18	611.06	424.66	1032.49
NM_000980	RPL18A	88.07	32.93	103.93	59.64	63.22	79.03	49.65	57.13	230.39	39.54	50.28	41.45	70.14	67.13	41.78	30.91	101.21	48.07	71.25	90.36	71.69	84.8	159.19	132.81	95.66	59.87	159.97
NM_000981	RPL19	679.78	270.51	430.17	535.97	223.91	307.07	465.73	282.87	467.17	1792.7	1050.92	257.42	536.39	325.47	226.69	737.06	552.48	366.31	558.3	593.65	625.73	775.84	1198.87	951.8	678.45	495.02	949.04
NM_000982	RPL21	2.64	1.45	3.61	1.34	4.07	1.73	0.99	1.48	3.4	2.78	3.06	3.95	1.26	3.35	1.45	2.52	1.68	1.42	2.87	2	2.54	3.35	3.6	4.5	2.24	1.87	2.88
NM_000983	RPL22	88.22	45.54	83	49.34	74.17	45.34	39.28	28.9	193.59	68.01	48.03	36.67	78.99	50.33	37.67	68.82	71.18	40.5	64.15	55.27	53.57	114.83	182.78	154.03	115.68	99.33	166.97
NM_000984	RPL23A	38.69	12.84	23.9	15.23	12.78	11.86	12.31	11.1	32.47	21.03	18.72	13.87	20.53	49.65	19.73	40.71	21.26	23.29	24.22	40.31	30	35.94	73.95	56.48	35.81	28.51	61.46
NM_000985	RPL17	45.49	20.91	55.1	51.15	20.31	14.92	36.13	44	85.24	51.8	37.2	16.53	18.56	54.28	31.58	33.2	25.57	31.02	60.45	44.78	63.18	64.59	122.36	81.11	57.31	47.04	105.31
NM_000986	RPL24	231.67	70.47	251.33	152.56	123.92	118.82	135.2	96.28	426.21	125.58	110.81	84.95	193.78	141.15	107.45	154.32	239.86	106.31	225.11	222.77	180.21	232.51	620.78	337.07	234.64	184.25	497.23
NM_000987	RPL26	503.21	174.11	308.53	349.12	325.4	182.43	339.99	221.12	383.2	254.79	157.88	138.49	308.72	573.7	241.62	349.93	459.76	157.68	420.03	272.17	409.12	511.62	836.77	657.38	472.28	376.4	706.82
NM_000988	RPL27	843.52	385.26	526.07	749.28	306.84	308.2	521.7	268.7	1185.3	322.31	619.52	290.92	495.22	227.46	260.53	565.64	559.65	469.11	729.38	663.91	513.93	979.15	1528.27	1015.1	957.77	655.99	1383.52
NM_000989	RPL30	1528.71	400.63	1530.18	1715.27	982.37	1825.82	462.85	557.26	2120.58	627.01	1219.7	630.33	1419.54	1014.4	858.62	796.04	1299.6	563.05	829.04	772.12	783.11	1597.64	2862.81	2346.84	1542.04	1123.7	2553.38
NM_000990	RPL27A	36.44	17.61	30.61	42.87	13.45	24.39	37.15	13.15	59.67	44.07	49.39	13.5	20.65	38.68	20.67	50.26	35.36	15.24	44.25	35.77	43.6	38.86	59.68	51.02	38.73	32.73	55.37
NM_000991	RPL28	242.68	80.33	163.61	242.71	114.52	226.59	204.61	112.03	321.27	108.11	65.79	126.04	270.34	154.7	78.41	260.43	312.25	120.84	218.72	185.58	190.82	200.16	271.72	246.38	166.81	121.1	245.13
NM_000992	RPL29	272.23	119.01	371.95	374.6	212.4	145.87	252.91	157.94	836.16	57.5	264.38	86.21	433.16	217.83	220.5	272.84	449.46	177.79	428.18	374.95	380	446.62	689.21	528.13	335.56	299.1	565.26
NM_000993	RPL31	396.2	187.7	341.86	310.99	428.52	120.97	201.39	107.68	607.85	261.52	210.72	200.66	252.49	268.95	240.83	242.56	339.28	178.81	247.63	261.26	274.12	436.85	840.67	609.15	423.74	335.48	708.33
NM_000994	RPL32	162.6	55.11	173.37	125.94	53.7	117.21	151.79	97.2	269.72	60.49	114.86	48.23	256.52	130.95	123.04	120.24	173.9	83.74	125.43	121.52	108.93	194.26	312.91	241.15	178.63	141.12	277.76
NM_000995	RPL34	88.73	35.9	56.44	38.98	36.16	31.81	20.88	44.22	138.6	33.79	68.17	27.91	23.87	75.8	39.62	64.35	58.04	32.57	66.1	51.5	62.52	102.66	183.32	144.93	98.86	84.61	156.24
NM_000996	RPL35A	964.11	346.01	1226.36	1657.09	844.39	796.6	926.57	343.07	1391.89	704.88	544.74	411.7	673.2	901.29	866.25	823.91	954.35	508.38	676.09	697.85	1160.02	1183.9	2035.89	1533.77	1075.76	824.4	1687.37
NM_000997	RPL37	360.05	125.58	385.79	419	216.13	419.08	203.9	271.04	587.89	215.88	225.69	219.02	350.76	279.67	184.8	394.8	292.87	160.33	289.93	244.34	284.08	383.49	610.28	480.89	317.61	237.03	562.93
NM_000998	RPL37A	1052.05	567.9	894.81	1477.45	733.33	845.94	658.83	590.71	3065.53	765.37	802.35	838.54	1244.54	1321.85	469.35	937.01	1058.71	544.23	926.83	1049.12	1031.68	1566.57	2306.47	2103.61	1352.84	1033.37	2216.03
NM_000999	RPL38	718.19	305.02	685.29	715.79	259.37	244.16	531.68	639.29	1131.44	336.48	638.22	345.27	712.34	700.71	365.68	591.02	610.59	435.05	682.49	566.61	492.22	907.38	1652.71	1242.38	921.17	605.04	1310.67
NM_001000	RPL39	4.72	1.05	5.05	4.54	1.19	2.11	1.66	3.7	7.42	1.45	4.52	4.97	4.52	4.52	3.33	4.2	4.44	2.29	3.75	2.87	2.94	5.79	9.21	8.01	3.92	3.45	8.13
NM_001001	RPL36AL	165.29	147.71	187.14	197.11	116.15	73.48	119.65	195.96	149	119.3	81.65	101.49	126.15	75.95	75.06	155.66	127.58	113.52	158.93	191.73	216.18	305.54	289.61	266.98	197.34	167.25	287.23
NM_001001132	ITSN1	14.4	12.84	10.42	7.07	3.1	5.19	9.73	7.99	9.5	9.32	3.91	12.34	9.88	11.79	7.88	9.06	14.59	15.29	5.84	7.95	7.63	17	12.43	15.29	14.52	12.03	13.34
NM_001001290	SLC2A9	0.77	3.18	2.06	3.07	2.48	1.4	2.75	1.14	1.72	0.81	1.45	1.3	1.58	1.15	2.12	0.41	0.88	1.13	1.62	1.23	0.53	1.73	2.03	1.6	5.11	1.3	1.37
NM_001001317	PRSS58	0	0	0	0	0	0	0	0	0	0	0	0	0	0	0	0	0	0	0	0	0	0	0	0	0	0	0
NM_001001323	ATP2B1	11.83	11.46	13.36	16.53	8.18	15.42	20.58	10.28	12.2	22.03	16.27	10.84	19.23	37.83	12.86	6.64	7.67	9.96	7.51	8.26	5.02	6.97	5.75	6.66	13.37	9.6	6.35
NM_001001325	SPINK14	0	0	0	0	0	0	0	0	0	0	0.11	0	0	0	0	0	0	0	0	0	0	0	0	0	0	0	0
NM_001001329	PRKCSH	82.9	133.11	106.81	77.36	143.4	128.54	161.6	90.92	205.82	159.72	100.46	113.64	104.76	149.55	137.26	81.36	149.34	166	123.74	86.47	150.76	116.48	135.11	125.91	92.89	80.67	109.55
NM_001001330	REEP3	6.45	8.47	7.68	5.06	4.35	18.33	7.46	11.16	4.66	7.6	3.19	6.16	6.52	7.78	5.21	7.76	5.61	10.61	9.56	6.05	8.5	8.48	4.89	5.89	10.03	9.49	4.13
NM_001001331	ATP2B2	0.08	0.63	0.98	1.01	1.53	0.13	3.56	0.65	3.74	0.02	0.2	3.74	0.23	1.32	1.25	7.18	4.29	2.23	11.21	15.44	21.99	0.01	0.07	0.08	0	1.36	0.02
NM_001001342	BLOC1S2	5.56	5.9	4.62	3.94	5.24	4.24	6.17	3.55	6.69	5.94	3.26	4.95	3.38	5.14	5.76	6.55	14.03	5.95	8.72	9.61	6.15	7.53	4.74	5.49	14.63	5.72	5.67
NM_001001343	FNDC9	0	0	0	0.01	0	0	0.01	0.01	0	0	0	0	0	0	0	0	0	0	0.01	0	0	0	0	0	0	0	0
NM_001001344	ATP2B3	0.02	0.03	0.07	0.14	1.66	0.02	0.02	0.04	0.07	0.02	0.01	0.02	1.02	0.06	0.03	0	0.53	0.02	0.01	0.02	0.04	0	0.01	0.03	0	0.54	0.01
NM_001001346	CLDN20	0	0	0	0	0	0	0	0	0	0	0.03	0	0	0	0	0	0	0	0	0	0	0	0	0	0	0	0
NM_001001349	NKIRAS2	15.37	17.44	14.74	18.62	9.84	13.18	28.42	17.17	6.56	18.31	31.65	14.8	17.45	9.08	12.07	18.2	18.72	27.1	29	36.77	32.52	15.85	12.44	13.55	16.08	11.49	10.37
NM_001001389	CD44	12.71	22.34	19.33	31.25	12.73	17.54	24.58	12.64	21.1	6.03	4.49	11.24	14.03	16.64	16.45	24.22	108.75	19.88	118.93	8.16	7.47	25.87	8.34	18.19	42.8	43.91	6.23
NM_001001390	CD44	14.21	24.99	21.49	34.94	13.86	17.9	27.5	14.07	22.99	6.69	4.93	12.52	15.47	18.61	18.18	25.38	114.21	22.19	130.45	9.09	8.07	28.97	9.33	20.37	47.98	48.41	6.97
NM_001001391	CD44	15.39	26.84	22.78	36.33	13.71	17.33	29.16	14.65	22.36	7.02	4.99	13.31	15.37	19.67	18.79	23.78	106.74	23.81	126.95	9.43	8.09	31.22	10.02	21.95	51.86	48.78	7.52
NM_001001392	CD44	14.34	24.23	20.92	27.03	12.48	14.89	22.58	11	20.28	6.45	4.44	11.98	12.91	17.48	16.24	20.86	93.64	21.64	113.89	8.27	6.95	28.66	8.84	20.13	47.97	44.62	6.62
NM_001001395	LMO3	4.29	0.3	1.32	0.07	12.45	0.14	1.94	0.01	0	7.84	0.17	0.39	0.02	0.57	1.82	25.03	0.08	0.24	0.34	9.56	0.94	0.59	2.06	0.28	0.23	0.86	2.22
NM_001001396	ATP2B4	52.89	31.84	37.41	44.48	64.22	74.57	87.8	68.37	45.03	61.27	83.47	46.79	51.27	72.66	39.51	19.06	15.92	32.81	13.19	9.81	19.03	42.55	38.08	35.2	31.03	76.75	44.22
NM_001001410	TSR3	19.03	23.28	16.09	32.58	22.21	28.9	18.33	29.43	27.2	36.84	33.97	23.18	18.53	38.77	21.31	16.95	21.41	27.87	25.78	21.8	20.89	24.12	21.98	22.37	20.75	22.39	21.37
NM_001001411	ZNF676	0.56	3.12	0.25	0.02	0.02	0.06	0.04	1.38	2.28	0.02	4	0.03	3.86	0.07	2.78	0	0.02	0.41	0.06	0.03	0	0.85	1.05	0.85	0.11	1.77	2.2
NM_001001412	CALHM1	0	0	0	0.02	0	0	0.01	0.01	0	0	0	0.01	0	0	0	0	0	0	0.01	0	0	0	0	0	0	0	0
NM_001001413	GOLGA6L1	0	0	0	0	0	0	0	0.02	0	0	0	0	0	0	0	0	0	0	0	0	0.01	0	0	0	0	0	0
NM_001001414	NCCRP1	0.27	1.38	0.55	1.48	0.13	0.19	1.27	0.35	2.66	0.11	0.03	1.03	2.01	0.37	0.46	148.89	10.27	67.06	13.44	175.71	26.48	0.1	0.14	0.03	0.01	0.4	0.02
NM_001001415	ZNF429	3.37	2.93	4.6	3.13	7.38	3.8	2.9	3.25	4.78	10.42	6.18	1.89	4.6	3.02	6.28	1.97	3.94	3.59	3.03	4.9	4.95	6.08	8.14	8.38	5.45	8.04	7.14
NM_001001417	TBC1D3B	0	0	0	0	0	0	0	0	0	0	0.01	0	0	0	0	0	0	0	0	0	0	0	0	0.03	0	0	0
NM_001001418	TBC1D3C	1.38	0.12	0.62	2.29	1.29	1.06	1.54	1.32	1.32	13.4	4.4	0.7	1.52	1.4	0.99	2.03	0.8	0.18	1.22	0.91	1.55	0.78	0.2	0.56	0.69	0.89	0.3
NM_001001418	TBC1D3C	0.21	0.14	0.11	0.57	0.14	0.19	0.5	0.31	0.21	2.28	0.94	0.19	0.27	0.32	0.12	0.32	0.17	0.13	0.08	0.19	0.24	0.23	0.1	0.09	0.14	0.15	0.05
NM_001001419	SMAD5	9.75	6.74	9.81	6.24	7.09	5.24	5.96	7.27	9.6	5.6	6.14	5.98	12.23	9.87	12.33	7.31	9.51	6.41	7.1	8.42	7.13	14.64	20.81	16.72	13.69	14.38	18.67
NM_001001420	SMAD5	9.96	6.89	10	6.38	7.22	5.33	6.08	7.4	9.79	5.69	6.28	6.1	12.46	10.07	12.56	7.47	9.68	6.54	7.26	8.57	7.28	14.91	21.2	17.05	13.98	14.67	19.08
NM_001001430	TNNT2	1.2	0.73	1.92	2.95	1.34	0.32	0.22	0.09	13.17	7.16	0.3	0.17	2.78	4.37	0.32	0.94	0.95	0.73	0.19	0.32	2.28	0	0	0	0.1	0.13	0.06
NM_001001431	TNNT2	1.21	0.74	1.94	2.97	1.35	0.33	0.22	0.09	13.27	7.2	0.3	0.17	2.8	4.41	0.32	0.95	0.95	0.73	0.19	0.32	2.3	0	0	0	0.1	0.14	0.06
NM_001001432	TNNT2	1.22	0.74	1.95	2.99	1.34	0.35	0.2	0.09	13.34	7.28	0.3	0.18	2.85	4.39	0.32	0.96	0.95	0.7	0.19	0.3	2.3	0	0	0	0.1	0.14	0.06
NM_001001433	STX16	28.12	17.36	21.31	24.1	22.44	25.53	15.43	35.29	28.58	33.43	28.35	35.34	29.88	16.38	47.43	16.68	18.3	16.51	18.22	16.94	12.94	20.12	24.67	25.04	17.59	23.86	21.23
NM_001001436	C16orf87	3.45	7.23	6.29	3.6	2.52	5.77	4.66	6.78	3.08	4.44	4.81	2.74	4.85	3.23	4.83	5.71	8.09	6.82	5.73	8.74	13.42	3.95	2.74	3.73	3.42	3.25	2.68
NM_001001437	CCL3L3	0.19	0.15	0.5	0.04	0	0.12	0.04	0.2	0.19	0	0.04	0	0.12	0	0.03	0	0	0.25	0.04	0.18	0.03	0.25	0	0.08	1.01	0.3	0
NM_001001437	CCL3L3	0.37	0.26	0.3	0	0.12	0.34	0.07	0.16	0.1	0	0.04	0.16	0.56	0.25	0.09	0	0.1	1.14	0.07	0.42	0	0.04	0.09	0.4	1.79	0.45	0
NM_001001438	LSS	14.43	5.69	5.51	5.03	4.04	6.88	9.88	8.79	5.24	8.37	5.32	13.99	7.54	6.65	9.07	7.49	10.31	7.79	4.59	7.79	5.9	13.34	16.89	14.79	12.98	11.48	18.25
NM_001001479	SLC35E4	1.76	2.56	2.91	1.86	1.74	4.36	2.34	2.72	0.33	1.14	1.15	2.91	1.44	1.62	2.29	1.33	4.79	3.08	1.31	1.16	2.38	1.54	1.08	1.32	1.1	1.88	1.31
NM_001001480	KRTAP5-5	0	0.05	0	0	0	0	0.05	0.07	0.26	0.07	0	0	0.03	0	0.02	0.04	0	0	0	0	0	0	0	0	0	0	0
NM_001001481	UBE2W	3.4	2.53	4.96	3.45	3.59	9.54	2.14	3.05	2.1	2.97	3.79	3.2	3.15	3.51	3.65	2.35	6.65	4.57	4.02	5.36	3.59	4.01	3.41	3.57	4.96	4.23	3.4
NM_001001483	ZDHHC13	8.22	6.04	13.85	6.92	8.51	13.17	12.34	7.71	3.79	23.79	23.48	5.64	7.82	12.16	9.22	8.21	4.52	4.71	5.6	7.54	11.09	4.21	3.99	2.42	2.96	6.55	3.72
NM_001001484	PTER	3.56	2.27	4.01	3.84	3.78	4.39	1.63	2.13	4.18	0.1	4.42	2.11	3.34	2.97	8.89	3.89	5.28	3.21	14.57	17.29	11.09	2.85	1.28	2.54	3.55	4.06	2.3
NM_001001485	ATP2C1	25.49	16.84	27.55	21.5	14.03	30.51	39.35	19.06	47.42	28.14	8.84	19.17	22.3	25.2	36.62	18.72	39.75	47.08	34.36	32.99	43.81	24.45	17.2	19.84	17.75	22.53	18.76
NM_001001486	ATP2C1	28.19	19.11	30.54	24.13	15.7	33.94	43.74	21.24	52.64	31.83	10.08	21.4	24.84	27.89	41.16	21.68	44.42	51.93	38.83	36.84	49.19	27.48	19.06	22	19.98	25.25	21.17
NM_001001487	ATP2C1	28.26	19.1	30.64	24.19	15.72	33.99	43.77	21.31	52.69	31.89	10.06	21.43	24.91	27.99	41.2	21.67	44.47	51.91	38.8	36.94	49.3	27.54	19.09	22.06	20.01	25.32	21.28
NM_001001502	SNCB	0	0.02	0.19	0	0.03	0	0.13	2.86	0.08	0.08	0	1.45	0.02	0	0.05	0.03	0.01	0.05	0.02	0.05	0.02	0.12	0.1	0.09	0.22	0	0.1
NM_001001503	NDUFV3	10.95	8.84	8.41	14.75	9.32	17.24	3.07	16.84	15.59	14.2	20.72	13.63	26.86	17.1	14.98	13.88	29.3	19.42	5.85	22.59	18.15	14.82	11.26	12.44	12.12	15.27	12.49
NM_001001520	HDGFRP2	15.76	18.83	14.73	15.89	21.62	28.95	31.97	12.99	14.49	45.06	16.95	17.07	19.86	33.14	21.69	15.84	14.78	15.35	19.59	13.79	20.12	23.26	28.06	24.94	20.03	23.08	27.71
NM_001001521	UGP2	30.61	23.84	36.14	29.32	28.51	29.34	36.24	24.5	25.62	27.6	24.46	23.82	18.99	21.42	38.4	23.18	27.38	36.95	28.24	31.61	39.99	33.17	24.16	27.89	36.29	33.4	28.31
NM_001001522	TAGLN	532.75	311.01	328.92	83.21	107.79	53.06	81.72	57.35	149.73	85.55	25.58	26.49	215.89	39.19	107.13	20.53	166.61	279.63	203.65	59.21	43.25	190.24	125.27	227.95	230.25	628.36	117.5
NM_001001523	RORC	1.43	0.71	5.67	1.28	5.03	3.35	2.78	5.5	15.85	0.43	2.85	5.45	12.04	6.65	1.83	14.12	9.17	4.74	3.38	19.94	15.89	0.12	0.25	0.49	0.27	10.04	0.09
NM_001001524	TM6SF2	0.2	1.56	0.31	0.28	0.79	0.5	0.09	0.38	0.17	0.11	0.17	0.8	0.17	0.02	0.19	0.19	1.12	0.49	0.52	0.37	1.42	0.19	0	0.17	0.1	0.16	0.07
NM_001001547	CD36	9.76	14.97	6.58	0.4	1.32	5.46	1.66	0.78	0.29	1.15	0.58	1.34	0.86	4.99	6.28	1.91	10.64	9.86	4.76	4.51	2.59	52.85	1.26	8.79	35.44	9.28	1.67
NM_001001548	CD36	6.11	8.91	4.07	0.19	0.79	3.38	1.02	0.46	0.21	0.7	0.36	0.85	0.48	3.05	3.77	1.27	6.77	5.76	3.16	2.52	1.63	31.35	0.89	5.54	23.43	6.69	1.16
NM_001001549	GRB10	10.66	8.14	9.11	2.81	6.43	10.6	8.94	8.47	8.16	20.54	3.04	10.85	4.33	7.95	12.68	1.24	4.61	5.61	6.51	5.57	5.09	9.7	5.84	8.25	8.07	9.88	6.33
NM_001001550	GRB10	10.4	7.93	8.86	2.69	6.26	10.33	8.64	8.15	7.94	20	2.95	10.61	4.18	7.68	12.37	1.23	4.46	5.51	6.3	5.46	4.9	9.37	5.59	7.99	7.88	9.6	6.24
NM_001001551	IDNK	2.28	1.07	1.26	1.5	4.16	4.19	1.4	2.25	5.57	1.31	4.38	0.51	3.92	1.15	0.88	2.06	1.74	2	2.31	1.23	2.55	1.45	1.56	2.46	2.42	6	2.79
NM_001001552	LEMD1	0.94	4.25	13.78	7.64	0.86	9.06	3.75	30.89	1.81	18.9	87.55	0.58	3.45	83.33	5.61	0	0.15	2.72	0.17	0.4	0.03	0.51	0	0.15	0.07	0.91	0.23
NM_001001555	GRB10	10.02	7.66	8.54	2.61	6.02	10.01	8.35	7.89	7.62	19.41	2.86	10.3	4.09	7.43	12.11	1.14	4.27	5.29	6.12	5.25	4.75	9.05	5.41	7.77	7.56	9.27	5.96
NM_001001556	GALK2	2.94	2.98	3.03	5.26	2.33	3.33	2.51	2.33	1.04	1.4	2.49	2.08	3.15	1.22	2.81	4.76	4.72	2.7	3.81	7.41	6.74	4.73	4.07	4.32	4.22	4.57	2.96
NM_001001557	GDF6	0.72	1.22	1.05	0	0.33	13.12	0.45	0.09	0.04	0.19	0.1	0.04	0.09	0.16	0.25	0.03	0.13	1.1	0.04	0.31	0	0.03	0.09	0.05	0	0.14	0.15
NM_001001560	GGA1	10.18	10.8	9.66	10.73	7.94	13.07	10.95	9.42	8.3	12.09	10.65	10.12	9.34	8.32	11.17	10.49	11.43	9.52	11.81	11.82	13.12	13.59	12.32	12.36	16.06	12.36	8.86
NM_001001563	TIMM50	16.84	16.67	11.48	18.13	14.4	13.92	67.27	11.3	11.74	21.56	9.7	19.17	14.81	12.42	17.3	22.18	16.75	14.88	14.13	26.72	16.48	9.63	9.33	9.33	8.36	7.82	10.77
NM_001001567	PDE9A	4.13	6.58	10.57	3.58	10.79	14.69	12.82	30.66	2.17	35.19	10.94	10.23	6.91	6.9	14.57	12.55	65.78	11.28	10.15	11.77	14.28	2.54	2.65	2.35	2.72	9.86	1.5
NM_001001568	PDE9A	4.24	6.91	10.88	3.6	11.29	15.58	12.96	31.36	2.24	36.75	11.51	10.73	6.92	7.13	15.2	12.94	68.71	11.76	10.6	12.13	14.9	2.58	2.72	2.55	2.9	10.49	1.63
NM_001001569	PDE9A	4.06	6.92	10.87	3.6	11.2	15.37	12.9	31.28	2.27	36.7	11.51	10.56	6.96	7.07	15.14	12.97	67.95	11.88	10.57	11.99	14.87	2.58	2.64	2.6	2.89	10.39	1.57
NM_001001570	PDE9A	3.81	6.32	10.13	3.43	10.3	13.89	12.37	29.39	2.1	33.75	10.52	9.67	6.72	6.57	13.93	12.26	62.7	10.93	9.72	11.18	13.81	2.44	2.47	2.29	2.6	9.38	1.38
NM_001001571	PDE9A	4.21	6.74	10.84	3.56	11.08	15.15	12.83	30.96	2.23	36.13	11.24	10.45	6.98	7.03	14.93	12.83	67.45	11.57	10.4	12.02	14.6	2.59	2.6	2.44	2.81	10.21	1.56
NM_001001572	PDE9A	4.26	6.96	10.87	3.59	11.17	15.63	12.75	31.31	2.28	36.74	11.5	10.56	6.86	7.08	14.9	12.77	69.09	11.48	10.56	12.14	14.81	2.56	2.79	2.54	2.87	10.41	1.62
NM_001001573	PDE9A	3.98	6.53	10.07	3.45	10.36	14.99	11.99	29.16	2.08	35.2	10.86	9.94	6.53	6.64	14.05	12.03	65.71	11.22	9.93	11.69	14.36	2.49	2.63	2.43	2.61	10.08	1.49
NM_001001574	PDE9A	4.15	6.73	10.6	3.62	10.98	15.09	12.95	31.03	2.18	35.75	11.18	10.49	6.85	6.99	14.82	12.65	66.93	11.45	10.33	11.87	14.55	2.52	2.77	2.45	2.8	10.12	1.56
NM_001001575	PDE9A	4.08	6.98	10.85	3.58	11.07	15.41	12.69	31.22	2.31	36.69	11.5	10.38	6.9	7.03	14.82	12.8	68.31	11.58	10.53	12	14.78	2.56	2.71	2.59	2.86	10.31	1.57
NM_001001576	PDE9A	3.82	6.87	10.55	3.71	11.23	14.96	12.89	31.47	2.19	36.3	11.38	10.38	7.02	6.89	15.15	12.86	66.98	11.76	10.47	11.69	14.83	2.54	2.6	2.7	2.88	10.15	1.49
NM_001001577	PDE9A	4.06	6.8	10.81	3.54	10.86	14.96	12.57	30.81	2.29	36.04	11.21	10.1	6.97	6.93	14.55	12.69	66.99	11.39	10.32	11.89	14.47	2.58	2.59	2.47	2.77	10.02	1.49
NM_001001578	PDE9A	4.04	6.75	10.82	3.55	10.99	14.93	12.78	30.88	2.26	36.06	11.24	10.28	7.02	6.98	14.86	12.86	66.67	11.68	10.36	11.88	14.56	2.59	2.52	2.48	2.8	10.1	1.5
NM_001001579	PDE9A	3.98	6.74	10.58	3.62	10.89	14.86	12.89	30.94	2.2	35.67	11.17	10.32	6.89	6.93	14.75	12.66	66.14	11.55	10.29	11.73	14.51	2.52	2.69	2.49	2.79	10.01	1.5
NM_001001580	PDE9A	3.84	6.93	10.53	3.71	11.1	14.99	12.66	31.41	2.22	36.28	11.35	10.19	6.96	6.83	14.81	12.67	67.34	11.45	10.43	11.69	14.74	2.52	2.68	2.69	2.85	10.06	1.48
NM_001001581	PDE9A	3.96	6.48	10.1	3.46	10.48	14.96	12.19	29.26	2.05	35.24	10.89	10.1	6.59	6.69	14.35	12.2	65.45	11.48	9.97	11.69	14.45	2.51	2.57	2.44	2.64	10.15	1.49
NM_001001582	PDE9A	3.95	6.35	10.09	3.43	10.32	14.59	12.11	28.98	2.05	34.73	10.67	9.87	6.66	6.62	14.13	12.13	64.43	11.32	9.82	11.6	14.19	2.52	2.47	2.35	2.57	9.91	1.43
NM_001001583	PDE9A	3.89	6.34	9.87	3.48	10.23	14.53	12.21	29.03	2	34.38	10.61	9.9	6.54	6.58	14.03	11.95	63.95	11.2	9.75	11.47	14.15	2.46	2.62	2.35	2.56	9.83	1.44
NM_001001584	PDE9A	4.05	6.62	10.42	3.44	10.82	14.9	12.4	29.99	2.15	35.16	11.01	10.28	6.62	6.85	14.55	12.41	65.75	11.25	10.16	11.6	14.25	2.47	2.6	2.44	2.77	10.03	1.55
NM_001001585	PDE9A	3.79	6.35	10.06	3.42	10.22	14.38	12.03	28.84	2.07	34.64	10.65	9.7	6.69	6.56	14.05	12.13	63.64	11.4	9.77	11.47	14.15	2.52	2.4	2.38	2.55	9.81	1.38
NM_001001653	MED8	10.66	12.54	15.6	10.87	17.96	10.24	21.86	11.55	17.59	11.21	13.75	24.03	10.44	15.35	19.02	10.98	15.56	15.46	17.41	15.07	16.23	12.23	8.43	9.06	10.78	8.61	7.93
NM_001001655	ALKBH2	12.49	7.82	10.48	18.44	7.96	5.68	28.41	7.45	19.69	15.49	13.07	13.09	17.16	25.65	13.17	8.77	12.36	3.74	7.39	8.02	8.52	7.67	11.13	8.67	6.89	11.17	11.03
NM_001001656	OR9A4	0	0	0	0	0.1	0	0.03	0	0.08	0	0	0	0	0.03	0	0	0	0	0	0	0	0	0	0	0	0	0.04
NM_001001657	OR2Y1	0	0	0	0	0.02	0	0	0	0	0	0	0	0	0	0	0	0	0	0	0	0	0	0	0	0	0	0
NM_001001658	OR9A2	0	0	0.04	0	0.07	0	0.06	0.03	0	0.03	0.1	0.05	0	0	0	0	0	0	0	0	0	0.03	0	0	0	0	0
NM_001001660	LYRM5	9.18	5.85	10.42	18.81	10.91	4.54	10.69	9.51	11.61	26.05	22.92	7.21	16.78	14.01	25.38	6.33	12.24	6.79	6.67	8.37	8.95	12.19	12.37	11.34	11.44	11.41	11.87
NM_001001661	ZNF425	1.44	1.84	2.25	1.54	2.78	1.82	1.43	0.33	5.36	2.59	1.96	0.95	3.6	3.94	6.69	0.33	1.33	0.8	1.07	0.6	0.75	2.13	2.64	2.65	1.42	2.74	2.76
NM_001001662	ZNF782	1.38	0.91	1.44	1.43	3.07	3	0.81	2.97	1.78	1.13	2.72	1.14	1.57	1.01	2.32	1.75	2.5	0.85	1.45	0.55	1.78	1.52	2.18	2.14	1.44	1.62	2.3
NM_001001663	TMEM211	0	0	0.08	0.23	0.18	0.15	0	0.65	0.07	0	0.68	0.1	0.61	0.32	0.32	0	0	0.15	0	0	0.23	0	0	0	0	0.08	0
NM_001001664	SPOPL	6.02	3.97	6.77	4.53	10.48	6.25	5.72	4.12	5.01	5.6	3.97	6.81	4.09	5.6	5.01	3.64	5.59	4.29	5.55	4.6	4.64	5.88	6.65	6.41	8.82	7.27	7.19
NM_001001665	CYP27C1	0.23	0.31	0.13	0.31	0.05	0.02	0.44	0.06	0.08	0.11	0.07	0.07	0.25	0.1	0.56	0.1	0.03	0.03	0.51	0	0	0.02	0.03	0.16	0.06	0.48	0.1
NM_001001666	ANO7	0	0	0	0	0	0.17	0	0	0.5	0.03	0.04	0.03	0	0	0	0	0	0	0	0	0	0	0	0	0	0	0
NM_001001668	ZNF470	2.51	1.25	1.62	0.97	1.36	1.19	3.97	0.88	1.16	1.33	0.91	1.36	1.72	1.96	1.61	2.27	1.7	1.45	1.3	1.16	1.38	1.96	1.96	1.83	1.54	2.05	2.2
NM_001001669	ARHGEF37	3.54	1.69	2.23	1.63	7.61	8.68	1.32	2.66	6.36	4.15	3.09	1.85	9.01	3.77	5.54	1.96	1.27	2.11	2.4	1.1	2.48	3.29	2.55	3.44	2.44	10.16	3.06
NM_001001670	SPATA31D1	0	0	0	0	0	0	0	0	0	0	0	0	0	0	0	0	0	0	0	0	0	0	0	0	0	0	0
NM_001001671	MAP3K15	0.14	0.09	0.21	0.04	0.03	0.03	0.49	0.01	0.04	0.32	0.03	0.7	0.07	0.1	0.31	2.13	0.85	0.74	0.01	5.26	5.32	1.44	0.47	0.39	0.41	0.19	0.42
NM_001001676	LCN9	0	0	0	0	0	0	0	0	0	0	0	0	0	0	0	0	0	0	0	0	0	0	0	0	0	0.07	0
NM_001001683	MED11	12.64	8.64	8.56	8.1	12.25	5.44	10.46	9.46	5.08	9.46	17.95	8.42	9.61	16.27	7.85	11.3	14.56	7.05	11.99	14.89	14.85	9.25	11.77	10.5	10.18	12.11	8.66
NM_001001694	IL17REL	0	0.06	0.01	0.02	0.01	0.03	0.01	0.11	0.03	0	0.01	0.01	0	0	0.01	0.22	0.14	0.04	0.1	0.02	0.02	0.05	0	0.02	0.02	0.06	0.03
NM_001001701	C4orf3	40.41	36.41	23.06	16.85	21.42	17.74	19.84	38.18	33.28	18.55	9.52	15.99	21.68	30.75	41.16	22.22	25.19	25.61	17.73	21.53	25.52	45.87	55.08	55.4	46.62	62.63	66.97
NM_001001709	C9orf170	0.06	0.13	0.1	0.11	0.7	0.17	0	0.23	0.17	0.22	0.07	0.03	0	0.15	0.08	0.01	0.02	0.09	0.01	0.02	0	0.07	0.16	0.05	0.06	0.06	0.17
NM_001001710	FAM166A	0.04	0.08	0.13	0.13	0.14	0.11	0.02	0.38	0.06	0.39	0.8	0.13	0.08	0.22	0.2	0	0.19	0.13	0.17	0.04	0.68	0.02	0.06	0	0.08	0.03	0.03
NM_001001711	DDI1	0	0	0.01	0	0	0	0	0	0	0	0	0	0	0	0	0	0	0	0	0	0	0	0	0	0	0	0
NM_001001712	LCN10	3.8	1.29	0.06	3.29	0.03	0.68	0.69	6.7	0.22	2.38	0.09	0.81	3.01	0.88	2.87	0.02	0.49	0.11	0.16	0.11	0.02	0.88	1.67	2.71	1.36	2.58	0.48
NM_001001713	SH3BGR	1.98	1.11	1.58	1.06	0.72	0.36	1.43	1.43	1.45	3.05	2.34	1.01	4.6	3.48	2.75	0.62	1.47	2	0.69	1.34	1.12	2.26	1.27	2.18	1.33	3.02	1.37
NM_001001715	FARP1	4.92	5.52	5.52	3.13	9.92	5.89	3.64	9.74	6.99	5.55	4.14	6.07	5.64	7.44	5.43	4.37	11.47	8.64	10.09	7.53	9.97	3.94	2.7	3.77	2.9	3.4	3.25
NM_001001732	CC2D2B	0.31	0.1	0.06	0.06	0.11	0.09	0.03	0.06	0.06	0	0.02	0.12	0	0.05	0.06	0.05	0.05	0.1	0.06	0.04	0	0.24	0.04	0.1	0.19	0.83	0.04
NM_001001734	ATP1A4	0	0.07	0	0.07	0	0	0	0	0	0.06	0	0	0	0	0	0	0	0	0.09	0	0	0	0	0.14	0.1	0.04	0
NM_001001740	RFWD2	8.98	9.24	10.59	12.7	19.32	13.65	28.73	16.08	10.99	13.34	15.73	14.91	10.85	13.89	16	12.94	10.19	10.74	12.43	13.48	14	9.29	6.15	8.33	9.23	8.51	8.87
NM_001001786	BLID	0.06	0.03	0	0.1	0	0.02	0	0.03	0	0.1	0.07	0.03	0.04	0.11	0	0	0	0	0	0	0	0	0	0	0	0.05	0.21
NM_001001788	RAET1G	0.33	0.17	0.2	0.1	0.11	0.08	0.66	0.17	0.25	0.09	0.05	0.15	0.13	0.05	0.14	0.44	0.17	0.16	0.07	0.04	0.14	0.47	0.36	0.37	0.22	0.13	0.19
NM_001001790	TOMM5	38.8	27.43	61.74	103.99	51.87	65.94	101.03	43.01	73.33	28.38	107.83	44.68	61.39	27.95	48.61	48.53	32.13	72.89	38.87	39.74	38.15	32.56	33.59	31.01	31.9	30.15	36.98
NM_001001791	C10orf55	0.27	0.7	0.18	0.12	0.21	0.16	0.1	0.31	1.28	0.04	0.08	0.13	0.05	0.06	0.05	0	0.02	0.26	0.42	0.05	0.05	0.03	0.03	0	0.06	0.19	0
NM_001001794	DENND6B	6.32	4.84	5.38	6.91	5.69	3.43	3.87	7.84	5.65	7.73	4.59	12.63	11	4.2	3.89	4.32	11.8	6.06	6.86	12.85	9.45	3.81	4.34	5.55	2.98	14.59	5.22
NM_001001795	C8orf82	25.74	8.91	24.32	13.14	3.5	18.56	10.77	17.87	47.03	13.33	18.66	28.47	36.37	12.14	23.02	4.16	12.2	8.46	4.55	5.39	5.28	10.44	11.73	12.33	7.96	8.79	11.92
NM_001001802	OR2A42	0	0	0	0	0	0	0	0.05	0	0	0	0	0	0	0	0	0	0.04	0	0	0	0.03	0.23	0	0	0	0
NM_001001802	OR2A42	0	0	0	0	0	0.02	0	0	0	0	0	0	0	0	0	0	0	0.04	0	0.05	0	0	0	0	0.03	0	0.24
NM_001001821	OR2T34	0	0	0	0	0	0	0	0	0	0	0	0	0	0	0	0	0	0.12	0	0	0	0	0	0	0	0	0
NM_001001827	OR2T35	0	0	0	0	0	0	0	0	0	0	0	0	0	0	0	0	0	0.04	0	0.02	0.02	0	0	0	0	0	0
NM_001001850	STX19	0.13	0.56	2.83	1.34	0.23	2.78	0	0.53	1.7	0.07	3.25	0.02	4.56	0.67	1.09	0.37	0.07	0.13	0.21	0.14	0.34	0.1	0.3	0	0.05	0.44	0
NM_001001851	ITIH5	13.58	12.79	10.29	30.74	1.9	1.12	2.7	1.82	3.57	30.12	21.22	11.61	22.47	5.33	6.67	11.73	1.26	5.78	6.95	4.46	69.49	7.8	8.4	14.71	6.01	10.83	8.56
NM_001001852	PIM3	25.57	14.51	29.23	9.55	12.41	22.34	18.09	26.29	21.75	12.8	15.59	31.68	20.4	13.67	13.21	18.68	27.32	17.7	43.65	82.36	18.4	29.17	15.02	19.29	24.8	23.81	10.54
NM_001001872	C14orf37	2.93	8.66	3.74	0.74	1.92	1.73	2.92	2.78	0.18	1.82	0.49	2.39	1.09	2.19	1.43	0.52	4.97	6.62	2.81	2.63	0.39	5.51	6.42	7.04	2.94	2.87	6.26
NM_001001874	TPD52L3	0	0	0.05	0.02	0	0.02	0	0	0	0.02	0.1	0	0.02	0	0	0	0	0	0	0	0	0	0	0	0	0	0
NM_001001875	TPD52L3	0	0	0.09	0.04	0	0.03	0	0	0	0.04	0.16	0	0	0	0	0	0	0	0	0	0	0	0	0	0	0	0
NM_001001888	VCX3B	0	0	0	0.22	0.02	0	0.31	0.02	0	0	0	0.13	0	0	0.02	0	0	0	0	0.02	0	0	0	0	0	0	0
NM_001001890	RUNX1	13.2	29.78	18.31	6.14	10.64	10.62	8.24	21.61	7.3	5.4	4.66	9.17	8.67	19.29	8.69	3.62	7.28	24.92	8.79	6.2	3.04	12.54	3.74	9.7	8.72	2.41	7.35
NM_001001891	ANO7	0.7	1.21	0.86	0.45	0.41	2.01	2.89	0.58	5.68	1.21	1.97	1.94	2.08	1.63	0.4	2.42	3.09	1.64	0.93	2.39	1.32	0.63	0.88	0.5	0.21	0.4	0.73
NM_001001894	TTC3	27.79	30.13	32.62	14.74	11.79	27.45	21.92	22.14	25.54	25.25	16.16	21.76	30.14	37.54	26.09	21.36	71.45	60.21	19.23	30.77	29.14	34.37	42.4	37.16	34.04	28.01	39.28
NM_001001895	UBASH3A	0.43	0.38	0.79	1.19	0.17	0.3	1.03	0.64	0.26	0.02	0.12	0.11	0.06	0.04	0.5	0.04	0.09	0.41	0.76	0.22	0.07	0.21	0.09	0.76	1.84	0.18	0.05
NM_001001912	OR4E2	0	0	0.04	0	0	0	0	0	0	0.03	0	0	0	0	0	0	0	0	0	0	0	0	0	0	0	0	0
NM_001001913	OR52N1	0	0	0	0.03	0	0	0.03	0	0.04	0	0	0	0	0.17	0.02	0.1	0	0	0	0	0	0	0	0	0	0	0
NM_001001914	OR2G3	0	0	0	0	0.05	0	0	0	0	0	0	0	0	0	0	0	0	0	0	0	0	0	0	0	0	0	0
NM_001001915	OR2G2	0	0	0	0	0.02	0	0	0	0	0	0	0	0	0	0	0	0	0	0	0	0	0	0	0	0	0	0
NM_001001917	OR56A1	0	0	0	0	0	0	0	0	0	0	0	0	0	0.09	0	0	0	0	0	0	0	0	0	0	0	0	0
NM_001001918	OR14C36	0	0	0	0	0.02	0	0	0	0	0	0	0	0	0.07	0	0	0	0	0	0	0	0	0	0	0	0	0
NM_001001919	OR13C4	0	0	0	0	0	0	0	0	0	0	0.03	0	0	0	0	0.05	0	0.04	0	0	0	0	0	0	0	0	0.04
NM_001001922	OR52N5	0	0	0	0	0	0	0	0	0	0	0	0	0	0.03	0	0.05	0	0	0	0	0	0	0	0	0	0	0
NM_001001924	MTUS1	24.56	7.19	15.58	3.33	3.37	11.41	5.78	6.97	5.34	4.65	3.19	4.15	14.4	7.64	5.19	7.49	7.94	6.19	8.25	9.11	13.06	27.21	34.97	24.89	23.57	17.92	26.19
NM_001001925	MTUS1	24.76	7.3	15.74	3.35	3.42	11.51	5.87	7.03	5.34	4.68	3.23	4.22	14.57	7.67	5.2	7.57	8.07	6.29	8.29	9.23	13.14	27.54	35.22	25.19	23.83	18.17	26.43
NM_001001928	PPARA	4.78	2.99	6.59	2.52	1.63	5.87	3.81	4.07	3.37	3.42	2.73	3.75	4.03	2.84	3.9	1.35	8.54	5.82	3.98	5.21	4.3	5.94	7.77	6.88	6.88	6.68	4.43
NM_001001931	MTUS1	30.15	9.31	19.1	4.13	3.85	11.75	6.16	8.19	5.96	5.3	3.83	4.8	15.93	8.12	5.96	8.79	9.13	8.38	9.71	10.99	14.04	35.65	38.6	30.55	29.94	21.2	30.59
NM_001001933	LHX8	0	0	0	0	0	0	0	0	0	0	0	0.01	0	0.01	0	0	0	0.05	0	0	0	0	0	0	0	0	0
NM_001001935	ATP5A1	98.8	62.15	151.23	98.46	88.33	100.59	116.99	93.32	153.31	106.09	128.71	105.16	61.38	125.97	135.52	174.6	85.84	117.99	134.6	199.58	157.66	125.64	107.37	106.11	93.96	100.83	113.6
NM_001001936	AFAP1L2	9.74	17.86	8.34	14.45	1.07	5.36	13.21	68.72	7.32	85.39	8.41	10.38	6.28	37.14	30.03	2.38	3.27	4.13	5.67	2.62	2.2	14.81	16.26	15.85	9.58	24.38	20.71
NM_001001937	ATP5A1	101.24	63.73	155.12	100.99	90.53	103.16	120	95.72	157.19	108.78	132	107.81	62.95	129.16	139	179.04	88.03	121.02	138.02	204.68	161.68	128.87	110.16	108.84	96.35	103.4	116.51
NM_001001938	C9orf47	0.81	0.4	0.31	0.81	0.18	0.24	0.16	0.37	0.12	0.42	0.16	0.38	0.26	0.08	0.14	0.07	0.18	0.32	0.17	0.11	0.14	0.25	0.14	0.18	0.11	0.74	0.03
NM_001001956	OR13C9	0	0	0	0	0	0	0.03	0	0	0	0	0	0	0.03	0	0	0	0.04	0	0	0.02	0	0	0	0	0	0
NM_001001957	OR2W3	0.2	0.03	0.41	0.56	0.22	0.04	0.92	0.32	0.59	0	0.43	4.25	0.69	0.88	1.79	0	0	0.08	0	0	0	0.09	0	0	0.03	0.29	0
NM_001001958	OR7G3	0	0	0	0	0	0.02	0	0	0	0	0	2.62	0	0	0	0	0	0	0	0	0	0	0	0	0	0	0
NM_001001961	OR13C3	0	0	0	0	0	0	0	0	0	0	0.03	0	0	0	0	0	0	0	0	0	0	0	0	0	0	0	0
NM_001001963	OR2L8	0	0.03	0	0	0.1	0	0	0	0	0	0	0.03	0	0.21	0.05	0	0	0	0	0	0	0	0	0	0	0.08	0
NM_001001964	OR2T11	0	0	0	0	0	0	0	0	0	0	0	0	0	0	0	0	0	0.16	0	0	0.07	0	0	0	0	0	0
NM_001001965	OR4D5	0	0	0	0	0.02	0	0	0	0	0	0	0	0	0	0	0	0	0	0	0	0	0.06	0	0	0	0	0
NM_001001966	OR14A16	0	0	0	0	0	0	0	0	0	0	0	0	0	0	0	0	0	0	0	0	0	0	0	0	0	0	0
NM_001001968	OR6S1	0	0	0	0	0	0	0.03	0	0.04	0	0	0	0	0	0	0	0	0	0	0	0	0	0	0	0	0	0
NM_001001971	FAM13C	8.06	2.8	3.49	0.72	0.39	0.67	1.1	0.69	2.81	0.38	0.28	0.5	2.73	0.34	0.67	0.46	1.69	1.53	0.55	1.6	0.44	10.78	9.75	11.18	8.24	13.13	8.3
NM_001001973	ATP5C1	74.42	42.31	83.64	126.73	85.13	58.89	88.68	98	82.03	101.62	127.59	134.86	123.54	67.96	75.6	97.93	42.97	62.44	62.94	101.25	79.1	72.7	47.22	56.22	54.6	52.26	57.22
NM_001001974	PLEKHA1	7.86	8.9	6.87	9.54	20.21	5.41	19.28	12.38	14.64	16.3	8.42	11.09	6.08	14.05	14.63	14.8	47.7	7.59	34.63	23.58	26.11	11.25	10.98	11.95	13.42	9.44	8.71
NM_001001975	ATP5D	39.14	27.77	53.58	23.53	46.02	60.78	26.15	23.59	33.26	15.08	36.17	47.05	42.42	34.7	37.01	32.69	49.26	28.05	65.27	52.89	46.95	42.99	47.62	46.82	36.06	39.68	45.54
NM_001001976	ATE1	5.27	3.46	4.59	3.87	5.23	3.36	7.64	3.93	4.53	6.59	4.64	3.84	4.07	5.32	7.19	5.29	8.26	3.72	7.93	7.87	6.12	6.49	7.63	5.73	7.09	7.9	6.53
NM_001001991	PAMR1	9.09	1.84	2.9	0.91	0.72	1.27	2.16	0.74	1.45	0.66	0.2	0.11	1.12	0.97	1.36	0.15	0.95	4.74	0.91	1.41	0.7	14.82	0.29	3.81	2.12	23.08	0.33
NM_001001992	USP16	11.45	10.28	9.37	10.13	6.26	11.38	14.46	12.86	10.07	14.65	9.3	13.15	10.55	10.96	5.45	12.77	23.15	16.37	8.23	14.86	17.15	14.16	12.6	14.26	13.38	15.7	12.62
NM_001001994	GPM6B	2.36	6.66	4.45	5.88	5.55	7.91	2.71	9.08	1.86	2.96	5.31	15.33	3.42	11.83	4.43	9.37	3.75	18.78	0.84	12.04	12.56	0.88	1.95	0.41	0.48	2.77	1.08
NM_001001995	GPM6B	2.42	4.51	3.42	3.97	3.5	4.12	1.87	6.19	1.66	2.69	6.55	13.25	3.53	10.25	4.17	6.78	2.2	10.35	0.81	6.56	7.3	0.61	1.33	0.54	0.47	3.3	0.78
NM_001001996	GPM6B	2.06	5.11	3.7	4.42	4.57	6.5	2.1	6.95	1.48	2.38	4.36	12.28	2.62	9.9	3.52	7.41	3.03	15.02	0.68	9.59	10.2	0.74	1.7	0.35	0.45	2.35	0.92
NM_001001998	EXOSC10	22.49	15.91	19.62	17.66	37.8	19.67	40.83	15.92	19.62	32.96	16.98	31.71	19.52	12.67	18.1	33.91	25.59	17.83	22.93	29.44	24.94	20.72	21.26	24.05	19.31	21.11	20.09
NM_001002	RPLP0	310.4	133.1	240.96	438.49	130.19	373.89	440.22	169.59	459.98	201.43	285.16	185.05	381.95	504.73	254.73	625.68	453.36	147.66	356.79	380.44	382	432.27	510.75	408.21	311.58	281.63	522.31
NM_001002000	GMPR2	22.44	16.86	24.99	34.25	17.95	10.62	22.13	17.67	26.64	22.6	12.38	17.52	21.93	10.99	18	10.4	15.33	17.04	22.42	22.39	23.46	24.13	28.84	24.01	21.44	26.2	28.33
NM_001002001	GMPR2	23.04	17.35	25.46	35.3	18.35	10.9	22.72	18.19	27.23	23.21	12.68	17.97	22.54	11.33	18.5	10.65	15.67	17.53	22.92	22.99	24	24.73	29.62	24.72	22.03	26.84	29.16
NM_001002002	GMPR2	25.54	19.7	28.76	40.27	20.36	11.81	26.05	20.02	30.28	26.31	14.15	19.28	25.39	12.71	20.65	11.84	17.4	19.88	25.3	25.74	26.83	28.5	34.22	28.4	25.2	29.76	34.07
NM_001002006	NT5C1B	0	0	0	0	0	0	0	0	0	0	0	0	0	0	0	0	0	0	0	0	0	0	0	0	0	0	0
NM_001002009	NT5C3A	5.87	3.34	7.31	7.8	12.23	6.33	4.88	5.7	10.01	7.18	12.15	14.13	6.61	5.93	5.96	5.35	5.58	3.77	5.66	4.05	4.76	5.44	6.02	5.58	6.11	8.62	5.95
NM_001002010	NT5C3A	5.89	3.33	7.48	7.94	12.47	6.47	5.01	5.81	10.18	7.37	12.41	14.4	6.81	6.05	6.02	5.5	5.67	3.8	5.78	4.1	4.87	5.55	5.89	5.65	6.18	8.81	6.1
NM_001002017	HCFC1R1	22.95	52.87	27.38	60.11	23.59	19.24	33.03	26.45	26.74	66.9	31.33	35.4	25.63	29.08	20.65	20.02	27.56	31.51	26.09	32.34	22.29	21.54	27.1	29.59	21.09	26.9	36.99
NM_001002018	HCFC1R1	34.31	77.14	39.38	80.6	30.59	26.11	43.81	34.18	36.64	98.65	40.56	53.24	32.75	41.33	26.93	28.44	38.64	46.33	39.83	45.75	31.34	31.51	35.4	42.27	28.88	36.85	53.84
NM_001002019	PUS1	8.58	5.93	7.79	10.49	7.2	16.1	16.82	9.25	22.63	11.55	18.2	17.33	8.96	17.33	9.83	15.69	10.71	5.79	10.23	12.06	17.33	5.79	5.02	4.75	4.56	5.66	6.27
NM_001002020	PUS1	8.4	5.82	7.63	10.27	7.04	15.76	16.43	9.03	22.13	11.23	17.85	16.95	8.66	16.95	9.54	15.36	10.49	5.69	9.97	11.84	16.89	5.69	4.89	4.67	4.48	5.56	6.07
NM_001002021	PFKL	37.27	42.44	33.14	39.42	33.26	32.21	40.79	48.26	68.31	83.75	45.98	71.43	37.85	45.44	45.76	51.07	119.93	70.66	27.05	50.44	46.36	34.17	24.97	30.37	34.68	33.82	25.84
NM_001002026	CLDN18	0	0	0	0.02	0	0	0	0	0	0	0	0	0	0.01	0.15	0	0	0.01	0	0	0.01	0	0	0	0	0	0.01
NM_001002027	ATP5G1	42.71	15.78	34.5	43.22	28.51	29.77	42.83	52.17	67.92	15.54	66.62	27.19	75.25	33.69	33.74	88.7	38.15	39.95	32.42	46.01	34.59	27.79	27.78	23.86	21.49	29.2	28.09
NM_001002029	C4B	5.03	2.55	1.75	3.22	17.89	1.93	2.12	0.46	2.61	0.87	1.68	6.5	3.26	0.79	1.29	0.13	1.35	4.65	1.04	0.95	0.88	3.82	1.15	4.5	3.76	1.54	3.87
NM_001002029	C4B	4.7	0.41	6.39	1.86	6.93	3.07	0.71	0.37	1.44	0.8	1.57	2.02	1.35	0.99	0.51	0.35	0.83	1.12	1.66	2.14	0.53	3.6	0.65	2.58	1.69	0.37	1.24
NM_001002030	ECHDC1	9.38	9.67	14.03	12.13	7.38	6.96	20.19	5.35	6.88	10.92	10.15	5.8	5.05	13.45	11.93	11.74	5.1	10.82	13.01	16.44	11.73	12.21	7.2	10.05	13.47	12.28	11.33
NM_001002031	ATP5G2	113.6	68.98	127.77	162.32	102.74	58.48	153.36	254.86	166.83	127.09	129.35	54.06	204.95	200.29	78.42	174.76	115.36	75.74	114.65	130.32	99.42	123.52	132.59	119.14	119.78	105.29	128.13
NM_001002032	HN1	24.71	18.61	26.75	22.28	21.67	19.31	56.55	35.91	17.82	23.14	35.71	29.91	25.49	28.72	30.05	107.41	49.18	50.59	98.97	51.73	43.92	22.58	5.38	7.15	16.66	5.78	6.7
NM_001002033	HN1	23.88	17.95	25.61	21.38	21.18	18.55	54.14	34.33	17.19	22.5	34.44	29.27	24.49	27.8	28.83	103.21	47.41	48.58	95.04	50.1	42.32	21.71	5.19	6.89	16.14	5.64	6.54
NM_001002034	FAM109B	4.68	11.41	9.66	3.17	1.66	3.86	1.21	2.8	2.81	3.76	2.83	4.48	3.73	2.96	4.71	3.39	7.62	6.96	4.74	9.96	7.98	5.29	2.02	3.92	3.22	5.99	2.99
NM_001002035	DEFB108B	0	0	0	0	0	0	0	0	0.17	0	0	0	0	0	0	0	0	0	0	0	0	0	0	0	0	0	0
NM_001002036	ASTL	0.04	0.45	0.06	0.56	0.23	0.19	0.43	0.1	0.51	0.32	0.05	0.19	0.55	0.62	1.76	0.84	0.02	0.03	0.13	0.8	0	0.02	0.05	0.1	0.02	0.03	0.11
NM_001002231	KLK2	0	0.02	0	0.12	0	0	0.02	0.03	0.21	0	0	0.3	0.03	0.08	0	0.07	0.03	0	0	0.03	0.02	0	0	0.02	0.03	0.04	0.15
NM_001002235	SERPINA1	15.64	10.53	18.32	29.9	6.08	13.64	19.49	34	10.25	3.15	17.47	6.98	8.94	17.29	30.09	3.58	6.52	17	34.53	33.61	9.32	11.54	0.48	9.78	27.32	4.63	1.02
NM_001002236	SERPINA1	14.79	9.89	16.94	27.7	5.72	12.67	18.05	31.88	9.46	2.91	16.48	6.47	8.34	16.32	28.42	3.37	6.03	15.83	32.12	31.14	8.68	10.67	0.44	9.01	25.24	4.26	0.95
NM_001002243	AFTPH	9.31	9.54	14.18	15.94	14.18	20.75	19.56	15.58	12.85	16.61	15.15	8	14.41	14.31	22.89	14.5	12.46	16.79	15.14	37.14	33.58	10.35	11.11	10.45	11.77	15.24	8.73
NM_001002244	ANAPC11	18.75	10.92	11.2	19.44	12.21	8.24	13.51	13.54	8.68	9.76	20.98	15.85	13.16	12.95	9.43	13.8	10.13	14.26	11.84	16.26	10.62	11.03	10.77	11.69	9.34	11.48	11.96
NM_001002245	ANAPC11	24.26	14.32	14.77	25.93	15.85	10.77	18.24	18.12	11.6	12.77	27.03	20.87	17.02	16.72	12.46	18.64	13.52	18.88	15.78	21.69	14.09	14.09	14.53	15.27	12.55	15.24	15.33
NM_001002246	ANAPC11	25.17	14.45	15.19	26.61	16.24	11.2	19.52	18.54	11.69	12.94	27.17	21.27	17.74	17.15	12.75	18.76	13.86	18.92	16.17	21.49	14.12	14.43	14.14	15.92	13.2	15.47	15.49
NM_001002247	ANAPC11	24.82	14.39	14.95	26.44	16.44	10.95	18.3	18.25	11.71	12.94	27.55	21.12	17.4	16.98	12.69	18.85	13.76	19.15	15.89	22.05	14.23	14.64	14.56	15.35	12.7	15.5	15.92
NM_001002248	ANAPC11	25.68	14.52	15.35	27.07	16.78	11.36	19.56	18.65	11.79	13.1	27.65	21.5	18.09	17.38	12.96	18.96	14.09	19.17	16.27	21.83	14.24	14.94	14.17	15.98	13.33	15.72	16.03
NM_001002249	ANAPC11	16.1	8.71	9.58	16.86	10.22	6.94	13.11	12.19	7.73	8.77	18.4	14.57	11.24	11.18	8.94	13.39	8.91	12.4	11.13	13.33	9.69	10.02	8.62	10.82	8.95	9.09	9.7
NM_001002251	ARL6IP4	51.95	33.78	38.53	49.95	22.44	54.22	64.71	39.06	63.24	53.58	63.61	32.1	51.22	78.39	36.85	31.67	29.28	27.96	42.94	57.8	41.93	57.52	61.5	57.48	49.03	53.74	61.04
NM_001002252	ARL6IP4	49.97	32.3	36.97	48.3	21.64	52.24	62.3	37.6	60.81	51.57	61.42	30.69	49.47	75.44	35.64	30.56	28.19	26.9	41.49	55.61	40.17	55.32	59.23	55.42	47.14	51.61	58.88
NM_001002254	AWAT2	0.02	0	0	0.03	0	0	0	0	0	0	0	0	0	0.02	0	0.04	0	0	0.03	0.01	0	0	0	0	0	0	0
NM_001002255	SUMO4	0	0.25	0	0.09	0.16	0.03	0.2	0.07	0	0.16	0.32	0.29	0.05	0.23	0.07	0	0	0.11	0.28	0.07	0.03	0	0	0.18	0.34	0	0.16
NM_001002257	LCLAT1	4.44	2.78	2.74	4.82	3.39	8.34	10.52	9.88	4.8	6.78	7.07	9.3	3.38	7	5.66	3.82	3.36	5.13	3.81	2.64	4.55	2.57	2.22	3.78	2.36	3.94	2.7
NM_001002258	ATP5G3	22.52	13.17	45.63	39.56	25.83	67.23	7.93	18.77	41.54	15.02	32.28	32.46	60.69	20.2	29.32	40.74	22.59	16.95	16.03	40.55	24.54	19.09	13.96	14.95	18.18	18.59	15.89
NM_001002259	CAPRIN2	5.29	5	4.4	6.24	5.45	5.7	6.23	4.64	4.34	6.08	3.54	5.1	5.33	6.97	6.76	3.02	2	3.51	2.73	1.72	2.33	5.22	6.35	6.48	4.57	4.27	8.05
NM_001002261	ZFYVE27	10.68	9.91	7.74	10.49	7.25	8.21	9.12	12.38	15.69	21.38	10.18	10.72	9.1	19.97	12.36	7.12	8.69	6.21	12.68	11.05	10.97	11.94	10.16	10.85	8.07	10.18	11.11
NM_001002262	ZFYVE27	10.64	9.9	7.83	10.24	7.31	8.29	8.99	12.08	15.79	21.15	10.11	10.71	8.89	19.96	12.29	7.12	8.62	6.23	12.6	11.1	11.07	11.78	10.08	10.52	7.99	10.39	10.92
NM_001002264	EPSTI1	7.22	8.32	10.32	16.28	3.79	12.05	9.35	7.06	5.13	1.53	3.86	19.73	13.08	1.53	11.92	4.86	6.62	16.13	7.82	8.88	7.32	5.93	0.9	5.65	6.41	8.27	1.5
NM_001002266	MARCH8	12.4	8.67	8.48	7.89	3.31	14.85	10.99	7.78	7	9.05	6.16	5.11	9.86	9.71	8.06	4.97	7.81	10.17	7.36	7.84	11.18	14.75	14.54	13.6	13.02	12.41	9.3
NM_001002269	EXOSC3	8.34	5.69	9.07	11.57	9.95	12.67	20.73	7.4	10.54	8.12	12.98	11.04	13.37	5.59	13.77	9.83	8.17	10.15	9.02	7.31	8.65	6.62	7.73	7.55	7.43	8.41	7.67
NM_001002273	FCGR2B	1.95	8.78	6.91	8.52	0.97	2.58	6.97	0.79	4.81	1.49	1.43	2.93	2.17	3.96	3.35	0.97	1.3	4.38	5.07	1.65	0.56	1.98	0.5	6.01	37.86	1.12	0.46
NM_001002274	FCGR2B	1.95	8.77	6.9	8.51	0.97	2.58	6.96	0.78	4.8	1.48	1.42	2.92	2.17	3.96	3.35	0.97	1.3	4.37	5.07	1.65	0.56	1.98	0.5	6	37.8	1.12	0.46
NM_001002275	FCGR2B	1.9	8.59	6.76	8.35	0.94	2.53	6.81	0.79	4.77	1.46	1.39	2.86	2.11	3.9	3.28	0.95	1.27	4.3	4.94	1.61	0.55	1.95	0.49	5.88	36.91	1.09	0.45
NM_001002292	WLS	20.88	60.21	27.59	20.33	26.1	20.13	28.04	14.48	14.52	88.79	21.56	9.7	20.55	42.31	19.69	20.7	7.23	49	5.05	12.25	4.26	90.59	47.51	59.25	28.27	32.79	48.36
NM_001002294	FMO3	0.55	1.61	0.35	0.25	0.18	0.12	3.05	0.6	0.07	0.01	0.36	0.35	0.09	0.09	0.18	0	0.31	0.22	0.29	0.19	0.05	0.16	0.1	0.12	0.1	22.16	0.05
NM_001002295	GATA3	0.64	4.05	1.69	1.74	0.66	0.55	0.98	0.89	0.25	1.48	0.13	1.3	0.34	0.22	0.5	0.03	0.47	0.66	1.39	0.63	0.04	0.23	0.07	0.41	0.86	0.55	0.04
NM_001002296	GOLGA7	21.97	19.83	28.29	42.49	23.56	22.84	27.15	25.62	41.61	27.14	21.98	12.28	31.87	16.29	32.79	16.64	28.92	21.34	39.44	24.73	16.17	28.81	25.38	26.23	31	25.38	24.72
NM_001002755	NFU1	15.47	11.33	19.64	21.83	12.24	10.09	19.26	20.71	12.4	15.44	18.25	12.35	17.71	15.4	24.61	15	18.9	15.98	18.81	25.05	19.27	21.93	20.34	22.48	22.97	21.93	20.09
NM_001002756	NFU1	13.31	9.83	18.09	19.58	10.23	9.02	17.51	18.75	10.56	14.18	15.68	11.01	15.69	13.7	22.33	13.4	16.31	14.35	16.63	21.9	17.54	19.82	17.25	19.69	19.33	20.04	17.46
NM_001002759	SFR1	3	1.45	2.29	1.72	2.16	1.63	2.55	0.73	2.69	4.71	1.45	1.6	1.17	1.93	4.36	4.55	6.93	1.34	2.38	4.17	3.36	3.41	4.56	3.26	4.65	3.25	3.54
NM_001002762	DNAJB12	14.58	9.92	8.72	11.85	10.37	18.13	9.62	16.15	9.63	15.45	15.66	9.57	12.52	9.68	6.06	10.52	17.1	13.21	11.66	14.02	18.12	13.99	10.29	10.9	11.74	10.93	11.01
NM_001002796	MCTP1	2.9	1.9	1.64	1.19	0.74	0.88	2.03	0.6	0.36	0.23	0.2	0.75	0.44	1.82	1.15	0.19	0.55	1.38	2.18	0.5	1.34	1.76	0.09	1.06	7.35	1.07	0.12
NM_001002800	SMC4	27.8	10.57	40.8	16.45	57.96	64.8	46.23	20.29	22.88	18.18	10.25	18.5	15.18	19.83	42.44	26.03	14.81	22.89	11.65	13.82	26.95	7.4	4.26	5.93	8.22	7.28	4.57
NM_001002810	PDE4DIP	0.84	1.35	0.92	1.11	1.13	0.73	0.78	1.49	0.12	1.51	0.35	0.62	1.28	1.53	0.83	1.43	2.09	1.77	2.99	0.55	0.22	1.15	0.17	0.89	4.99	1.09	0.12
NM_001002811	PDE4DIP	6.3	9.66	8.66	17.72	13.6	28.96	12.81	17.28	14.64	4.54	6.57	13.64	19.26	21.31	23.03	20.53	10.11	13.14	11.12	11.7	6.8	6.26	5.25	5.5	10.02	7.42	3.74
NM_001002812	PDE4DIP	5.39	8.54	7.38	15.4	11.72	23.07	10.76	14.49	11.88	4.34	5.67	11.31	15.7	17.67	18.93	17.6	8.9	11.1	11.22	9.57	5.57	5.84	4.14	5.09	11.55	6.39	3.22
NM_001002814	RAB11FIP1	5.5	3.46	8.74	6.45	3.84	16.06	3.64	19.17	16.85	3.63	4.88	3.09	14.45	12.56	6.32	29.93	21.05	18.37	85.41	9.42	3.95	6.52	3.73	4.01	10.93	10.26	2.75
NM_001002836	ZNF787	19.28	11.49	16.42	32.11	14.69	27.75	42.93	15.5	48.02	12.86	14.69	22.57	40.52	21.65	13.55	34.76	35	13.38	16.97	10.72	52.76	12.8	11.51	11.25	9.34	15.96	8.84
NM_001002837	INPP5J	1.77	1.3	1.3	1.33	3.88	2.34	1.05	1.07	0.81	2.83	1.12	2.83	1.13	2.35	2.56	2.27	1.33	1.12	0.69	0.52	1.74	0.52	0.34	0.46	0.14	1.33	0.55
NM_001002838	WNK3	0.9	0.7	0.81	1.17	1.74	0.1	1.63	0.27	1.05	0.71	0.79	1.05	1	2.19	1.22	1.04	1.69	2.2	0.59	2.53	2.37	1.16	1.26	1.17	0.91	0.48	1.14
NM_001002841	MYL4	0.21	0.64	0.13	0.1	0.17	0.08	0.12	0.08	0.04	0.15	0	0	0.1	0.18	0.13	0.16	0.33	0.59	0.12	0	0.05	0.09	0	0	0.03	0.22	0.04
NM_001002843	ZNF280D	8.42	4.36	5.59	4.4	7.34	5.69	1.79	4.66	3.02	3.11	3.96	5.01	4.71	2.9	2.12	3.07	4.2	4.31	3.64	5.46	3.24	9.39	12.37	12	9.89	13.11	11.95
NM_001002844	ZNF280D	2.17	1.65	1.68	1.3	1.71	2.09	0.77	1.51	1.12	0.74	1.19	1.25	1.39	0.86	0.57	1.39	2.15	1.11	1.16	2.02	1.44	2.86	2.9	3.31	2.91	3.12	2.5
NM_001002857	ANXA2	64.88	137.11	104.15	203.46	116.09	122.34	84.7	177.87	70.33	72.22	61.54	135.33	84.27	58.48	58.6	181.53	70.67	81.06	274.24	85.78	81.72	116.17	31.29	52	166.26	83.57	46.31
NM_001002858	ANXA2	64.62	137.08	103.49	203	115.49	121.16	84.33	178.01	70.04	71.72	61.34	134.6	84.26	58.31	58.74	180.14	70.1	80.92	274.67	85.57	81.19	116.16	31.25	51.94	165.69	83.46	46.45
NM_001002860	BTBD7	7.48	5.66	6.34	4.67	11.43	9.95	6.76	5.74	5.75	9.34	5.22	2.86	8	5.33	6.79	6.98	6.79	7.04	9.01	8.13	11.35	6.92	7.63	6.96	7.21	9.26	7.22
NM_001002862	DERL3	1.79	35.13	7.49	5.96	10.11	3.28	10.45	7.13	2.08	1.01	3.53	29.22	3.57	0.29	2.04	0.21	1.64	1.37	5.58	0.92	1.43	0.48	1.02	0.68	0.24	2.65	0.62
NM_001002876	CENPM	4.14	0.9	7.62	3.11	4.11	4.8	2.81	6.54	1.86	2.88	5.09	6.17	2.77	1.84	4.55	7.67	4.89	3.82	3.72	8.73	6.5	0.26	0.16	0.14	0.26	1.3	0.34
NM_001002877	THOC5	14	7.01	12.02	9.59	14.84	15.53	22.85	5.29	4.67	7.25	5.34	25.24	10.46	6.81	12.39	8.28	21.99	9.31	12.1	10.63	14.3	10.93	9.18	11.63	10.27	9.86	9.09
NM_001002878	THOC5	13.39	6.76	11.51	9.21	14.25	14.89	22.15	5.06	4.42	6.93	5.09	24.31	9.99	6.49	11.98	7.94	21.04	8.85	11.54	10.18	13.67	10.4	8.76	11.06	9.73	9.35	8.66
NM_001002879	THOC5	13.68	6.89	11.82	9.37	14.62	14.91	22.34	5.21	4.45	6.94	5.26	24.56	10.21	6.45	11.91	8.14	21.34	8.88	11.91	10.23	13.87	10.53	9.02	11.32	9.92	9.52	8.8
NM_001002880	CBY1	17.72	12.9	22.97	26.05	11.3	21.03	15.17	9.99	9.03	18.44	14.66	10.86	20.99	8.49	17.97	21.93	31.9	17.44	31.42	31.55	31.19	20.25	25.07	26.13	15.82	31.76	28.03
NM_001002901	FCRLB	0.24	0.26	0.33	0.66	0.18	0.19	1.13	0.47	2.97	0.11	0.21	0.34	0.17	0.16	0.31	0.29	0.24	0.58	0.65	0.5	0.11	0.54	1.41	0.72	1.36	0.76	0.7
NM_001002905	OR8G1	0	0	0	0.5	0	0	0.12	0	0	0	0.03	0.05	0	0	0	0	0	0	0	0	0	0	0	0	0	0	0
NM_001002909	GPATCH8	12.14	10.06	8.9	13.26	7.25	8.83	13.53	9.87	11.94	9.44	13.95	8.51	12.06	8.19	7.85	8.71	13.31	9.7	10.46	10.14	11.22	11.29	13.86	13.81	11.91	12.2	12.91
NM_001002911	GPR139	0	0	0	0.07	0	0	0	0	0	0	0	0	0.05	0	0	0	0	0	0	0	0	0	0	0	0	0	0.03
NM_001002912	ERICH3	0.66	0.02	0.04	0.43	0.3	0.03	0.09	0	0.03	0	0	0.05	0.8	0.06	0.33	0.03	0	0.02	0.02	0.02	0.06	0.05	0.18	0.37	0.02	11.51	0.17
NM_001002913	PTRH1	5.62	5.45	9.26	17.48	7.46	7.69	6.4	15.05	5.54	7.15	14.62	9.79	18.04	5.6	17.7	11.79	11.59	5.32	12.06	9.76	20.22	6.54	4.31	6.49	4.92	9.07	4.63
NM_001002914	KCTD11	5.32	9.57	8.22	7.59	8.33	6.37	7	9.55	5.98	6.39	7.81	5.6	5.2	12.82	7.12	6.57	5.08	6.31	8.34	6.24	7.42	6.13	5.19	6.86	5.06	7.07	5.38
NM_001002915	IGFL2	0.05	2.4	4.54	0.98	1.03	3.01	2.2	1.72	0.58	1.01	0.04	0.22	0.79	0.07	5.16	0	0.46	9.59	1.65	0.39	0	0	0	0	0.1	0.13	0.04
NM_001002916	H2BFWT	0	0.43	0	0.13	0	0	0	0	0	0.06	0.04	0.25	0	0.83	0	0	0	0	0	0	0	0	0	0	0	0	0
NM_001002919	FAM150B	14.22	0.15	4.82	1.95	0.16	0.15	0.8	0.87	0.11	0.1	2.08	0.07	2.15	0.41	0.08	4.83	18.99	0.47	10.58	9.11	0.72	17.4	23.29	23.35	10.44	2.15	41.61
NM_001002920	POTEA	0	0	0	0	0	0	0.02	0	0	0	0	0	0	0	0	0	0	0	0	0	0	0	0	0	0	0	0
NM_001002923	IGFL4	0	0.15	0.07	0	0	0	0.24	0.04	0	0.05	0	0	0	0	0.04	0	0	0	0	0	0	0	0	0	0	0	0
NM_001002926	TWISTNB	6.33	2.94	4.2	3.53	5.4	6.02	6.49	4.16	7.78	4.98	5.67	7.68	3.36	6.16	4.87	3.48	4.25	3.05	4.98	4.27	5.37	5.46	5.77	5.38	5.31	6.29	6.4
NM_001003	RPLP1	712.77	410.44	862.45	1475.3	670.56	1198.63	600.11	921.61	1063.82	265.12	837.71	617.42	1253.48	1071.83	289.71	825.66	631.99	347.31	631.56	962.78	695.05	1048.53	1631.9	1162.43	852.1	557.52	1157.52
NM_001003395	TPD52L1	12.83	6.01	25.03	28.68	4.03	31.16	18.3	2.85	17.24	14.66	54.7	3.21	15.15	10.28	19.13	14.74	27.85	29.22	63.73	122.8	98.62	5.03	7.52	6.04	3.11	12.66	14.96
NM_001003396	TPD52L1	15.15	7.28	31.39	35.06	4.97	37.58	22.32	3.36	21.18	17.59	67.28	4.01	18.01	13.28	23.74	18.28	34.37	36.33	79.17	150.9	119.93	6.33	8.52	7.65	3.88	15.63	18.36
NM_001003397	TPD52L1	15.35	7.32	31.69	35.54	5.05	37.67	21.82	3.3	21.59	17.54	67.48	4.01	18.1	13.41	23.91	18.02	34.6	36.11	80.3	151.75	120.75	6.46	8.79	7.69	4	15.74	18.43
NM_001003398	BICD1	4.79	8.11	13.77	28.26	6.01	19.26	26.14	24.93	14.5	24.13	18.19	15.48	19.2	43.3	45.41	4.72	15.62	5.91	6.76	6.6	24.2	9.03	11.96	11.93	8.03	7.2	10.3
NM_001003406	CACNA1I	0.04	0.02	0.16	0.05	0.04	0.01	0.07	0.07	0.22	0.03	0.01	0.06	0.11	0.01	0.12	0.1	0.06	0.05	0.04	0.04	0	0.01	0.01	0.04	0.04	0.01	0.02
NM_001003407	ABLIM1	52.13	16.41	34.7	21.32	22.61	22.26	22.66	91.02	27.5	109.96	24.41	22.65	36.02	34.54	51.89	11.75	57.96	2.79	17.15	13.27	55.72	88.36	104.84	109.47	51.87	44.43	89.86
NM_001003408	ABLIM1	51.61	16.24	34.33	21.08	22.37	22.02	22.41	90.06	27.21	108.79	24.16	22.4	35.63	34.17	51.33	11.63	57.35	2.76	16.97	13.12	55.12	87.51	103.85	108.43	51.36	43.99	88.96
NM_001003443	OR56A3	0	0.22	0	0.06	0	0	0.12	0.96	0	0.06	0	0.08	0	0	0	0	0	0	0	0	0	0	0	0	0	0	0
NM_001003652	SMAD2	6.13	6.89	8.76	6.71	4.4	5.27	7.83	9.11	8.61	11.51	8.39	4.79	3.1	8.2	7.83	4.45	4.64	6.92	5.77	6.66	4.98	8.29	7.49	7.25	8.07	7.62	7.55
NM_001003665	C1orf95	4.65	1.03	0.38	0.4	0.12	0.11	0.95	0.47	0.26	0.57	0.11	0.13	0.11	0.86	0.06	5.96	3.69	2.12	1.34	5.3	10.66	1.64	1.46	0.93	1.89	2.42	0.92
NM_001003674	LDLRAD4	3.32	3.07	2.59	1.8	3.64	3.95	2.44	0.91	1.2	0.37	1.96	1.84	3.08	0.8	1.05	0.27	0.81	2.29	1.39	0.89	0.18	1.5	1.2	2.16	3.33	7.41	0.94
NM_001003675	LDLRAD4	3.3	3.04	2.59	1.79	3.62	3.93	2.43	0.89	1.2	0.38	1.94	1.85	3.06	0.8	1.04	0.27	0.8	2.31	1.39	0.89	0.19	1.48	1.2	2.13	3.34	7.39	0.93
NM_001003676	C11orf49	11.44	13.86	12.59	17.26	16.38	12.05	18.02	16.52	14.47	24.37	21.73	11.3	18.21	32.48	13.75	12.14	12.45	11.98	15.02	16.85	24.48	13.98	12.73	15.15	7.56	17.69	13.83
NM_001003677	C11orf49	12.92	15.77	14.39	19.74	18.62	13.75	20.66	18.92	16.53	27.84	24.83	12.82	20.88	37.19	15.76	13.89	14.2	13.71	17.11	19.26	27.94	15.97	14.52	17.26	8.65	20.17	15.75
NM_001003678	C11orf49	11.92	13.71	13.41	18.44	17.36	13.28	18.64	17.74	14.97	25.16	22.22	11.75	18.15	34.88	14.19	12.81	13.9	11.89	15.14	17.56	26.04	15.04	13.45	15.88	7.98	19.72	14.19
NM_001003679	LEPR	11.46	3.6	6.77	1.86	1.91	2.01	1.63	1.95	2.38	1.52	1.38	2.3	1.61	3.71	3.6	2.46	1.8	3.97	6.46	9.78	4.25	17.25	13.28	17.39	18.67	23.31	25.17
NM_001003680	LEPR	13.01	4.4	8.29	2.5	2.4	2.88	2.24	2.57	2.99	2.1	1.67	3	2.15	4.82	5.19	3.33	2.58	5.66	8.43	13.17	5.73	19.46	15.48	19.45	19.81	26.65	25.53
NM_001003681	HMGXB4	7.29	4.47	8.04	7.26	5.59	11.47	8.4	7.6	4.47	6.69	4.94	5.1	6.75	6.15	7.88	9.05	7.48	5.46	7.46	8.03	7.77	9.44	10.1	8.8	7.51	7.16	9.16
NM_001003682	TMEM200B	9.46	5.77	3.9	1.03	0.68	1.57	0.55	5.23	0.61	2.53	3.83	1.75	4.08	1.28	0.84	5.86	7.4	3.27	7.29	0.98	1.83	10.74	20.02	14.68	7.6	12.31	17.62
NM_001003683	PDE1A	10.5	1.87	5.23	2.71	0.6	1.58	1.33	0.45	1.49	0.38	0.25	0.55	1.18	0.3	4.9	0.4	1.53	2.42	1.93	1.26	0.73	5.93	8.29	5.99	4.68	5.73	5.51
NM_001003684	UQCR10	48.19	20.95	52.41	72.46	49.77	41.32	34.97	46.48	23.23	19.93	29.62	67.09	44.71	19.61	35.34	41.82	45.29	34.97	36.21	40.7	41.66	32.53	30.02	30.11	27.52	30.61	27.38
NM_001003688	SMAD1	8.59	11.22	17.12	12.89	12.51	12.2	6.09	9.59	13.46	7.67	10.38	16.02	11.94	11.12	26.01	8.71	6.22	8.26	11.51	8.68	13.71	13.21	7.86	9.71	15.2	15.75	7.59
NM_001003690	MAD2L1BP	4.93	5.21	8.51	6.16	6.86	7.42	5.7	6.57	5.55	9.66	9.97	6.8	8.66	6.23	9.56	8.49	6.42	5.35	7.21	9.31	7.64	6.4	6.49	5.23	5.65	6.3	4.5
NM_001003692	ZMAT5	12.51	7.07	14.77	21.48	10.51	10.42	7.39	9.57	6.33	9.15	11.99	16	11.63	6.89	9.27	14.25	19.38	9.48	11.85	15.27	12.06	14.46	12.08	11.79	12	14.53	13.19
NM_001003693	LY6G6F	0	0	0	0	0	0.02	0	0.06	0	0.03	0.04	0	0	0.25	0	0	0	0	0	0.08	0	0	0	0	0.03	0	0
NM_001003694	BRPF1	5.93	4.85	7.18	6.18	4.74	4.77	9.42	8.22	7.14	5.07	4.6	4.39	8.12	6.6	11.92	5.22	8.03	5.35	6.19	5.05	7.78	6.8	6.5	6.17	6.95	6.47	5.05
NM_001003696	ATP5J	55.41	41.49	47.33	86.46	35.86	47.27	79.97	87.33	61.59	67.83	40.83	53.18	82.63	56.75	70.13	94.63	100.85	77.62	43.92	83.85	68.13	59.73	50.32	41.98	47.67	47.47	50.26
NM_001003697	ATP5J	69.52	51.21	59.04	108.39	45.01	59.21	99.02	107.29	76.87	84.45	50.92	65.9	103.34	70.18	86.42	118.21	126.36	97.03	54.95	104.3	84.7	73.94	62.23	51.67	59.48	59.39	62.2
NM_001003698	RREB1	6.5	6.81	8.66	4.89	8.25	10.96	7.23	11.2	9.72	9.59	14.11	6.52	10.56	7.31	8.75	13.08	10.62	10.66	13.74	15.55	13.48	8.83	9.8	8.17	9.88	9.41	8.21
NM_001003699	RREB1	6.43	6.75	8.56	4.82	8.15	10.83	7.12	11.02	9.57	9.42	13.9	6.41	10.43	7.2	8.61	12.89	10.54	10.53	13.59	15.35	13.31	8.72	9.75	8.11	9.8	9.37	8.15
NM_001003700	RREB1	6.21	6.67	8.5	4.71	8.06	10.67	6.9	10.72	9.34	9.09	13.83	6.4	10.19	7.05	8.5	12.82	10.34	10.25	13.33	15.14	12.96	8.58	9.76	7.91	9.81	9.29	8
NM_001003701	ATP5J	39.07	29.44	33.48	60.58	25.15	33.14	57.77	63.23	43.25	48.01	28.64	37.71	58.13	40.55	50.1	66.13	69.92	54.61	31.02	59.03	47.85	42.64	35.9	29.76	33.83	33.78	35.77
NM_001003702	ARHGEF35	0.35	0.08	1.18	1.3	0.29	0.63	0.36	0.54	1.05	0.97	0.55	1	1.17	0.73	0.62	0.44	0.58	0.17	1.26	0.79	1.81	0.1	0.09	0.1	0.08	0.24	0.09
NM_001003703	ATP5J	36.55	27.65	31.35	56.77	23.53	31.09	53.98	59.12	40.47	44.91	26.84	35.31	54.3	37.91	46.83	61.85	65.4	51.13	29.03	55.21	44.78	39.81	33.58	27.78	31.63	31.54	33.51
NM_001003704	MTFP1	6.19	3.55	6.3	5.49	13.42	6.14	6.6	6.15	4.5	1.93	5.43	15.06	4.36	2.43	4.44	8.74	12.14	6.31	12.1	17.72	17.49	3.6	0.67	1.25	1.6	1.46	0.57
NM_001003712	OSBPL8	9.23	11.98	9.46	13.21	5.53	9.32	13.23	7.04	6.41	7.82	5.98	8.37	8.06	12.73	7.59	8.07	9.93	11.38	9.43	6.73	5.66	14.14	13.07	14.11	19.06	12.62	12.74
NM_001003713	ATP5J2	71.33	57.62	206.76	213.07	250.91	169.85	183.62	271.04	128.3	119.67	304.2	139.51	324.61	76.51	214.56	182.57	102.22	116.37	154.62	205.91	194.04	95.67	60.5	62.44	90.52	71.73	63.16
NM_001003714	ATP5J2	59.38	43.47	167.33	175.07	195.5	137.7	146.04	219.34	99.57	94.9	230.57	110.98	274.98	61.08	174.1	147.43	84.05	91.3	122.95	163.98	152.5	78.08	49.16	49.09	70.73	56.2	51.41
NM_001003715	RECQL5	5.88	4.31	3.54	5.85	2.35	2.45	7.04	6.49	7.28	7.73	7.98	7.05	6.7	5.85	5.1	4.09	4.23	4.44	4.14	4.5	4.87	4.67	4.34	4.68	2.99	3.33	3.08
NM_001003716	RECQL5	4.99	3.64	2.97	4.94	2.01	2.05	5.89	5.46	6.12	6.55	6.82	6.02	5.64	5.04	4.32	3.46	3.55	3.78	3.48	3.8	4.16	3.92	3.68	3.91	2.54	2.82	2.59
NM_001003722	GLE1	8.73	7.64	11.53	9.92	15.92	20.17	13.53	17	6.37	11.44	22.88	8.53	14.19	8.7	22.37	14.48	9.28	7.3	10.89	7.08	11.77	10.99	11.53	10.74	11.13	10.83	11.93
NM_001003760	KLHL31	0.22	0.28	0.23	0.21	0.66	0.19	0.25	0.01	1.26	1.45	0.23	0.3	0.62	0.35	0.45	0.06	0.07	0.23	0.07	0.15	0.2	0.17	0.43	0.11	0.01	0.48	0.33
NM_001003785	ATP5H	68.59	42.57	84.65	65.63	42.96	52.44	75.7	79.9	76.71	51.2	91.44	62.57	91.05	67.06	61.74	92.55	76.84	65.54	96.13	168.56	80.16	62.32	42.24	44.44	58.69	57.75	47.33
NM_001003786	STRADA	8.93	7.94	7.32	10.09	5.59	4.75	7.23	8.15	6.45	7.57	15.96	5.18	7.25	13.45	8.11	9.87	10.6	9.48	8.73	9.24	10.84	9.47	8.2	10.7	8.04	10.35	9.63
NM_001003787	STRADA	8.65	7.73	7.09	9.94	5.56	4.69	7.14	8.24	6.24	7.58	15.77	5.06	7.13	13.07	7.91	9.81	10.43	9.12	8.64	8.94	10.6	9.15	8.14	10.48	7.8	10.23	9.51
NM_001003788	STRADA	8.76	7.81	7.17	10.06	5.56	4.7	7.23	8.34	6.3	7.63	15.89	5.1	7.21	13.18	7.99	9.91	10.53	9.24	8.75	9.06	10.72	9.26	8.24	10.62	7.89	10.27	9.61
NM_001003789	RABL2B	8.63	5.82	7.6	5.41	6.84	4.76	11.09	4.69	6.62	12.33	6.64	12.87	9.66	7.47	5.82	4.13	12.84	5.66	7.16	7.96	12.12	7.4	9.39	9.77	6.52	18.38	8.4
NM_001003790	ERLIN2	4.98	3.43	6.13	11.3	5.91	5.57	3.88	10.25	10.56	6.79	6.85	3.55	10.18	4.66	6.97	8.01	5.59	7.57	14.37	12.58	7.42	8.66	9.57	9.47	7.01	8.06	7.79
NM_001003791	ERLIN2	6.55	4.33	8.46	14.38	8.23	7.23	4.78	12.93	13.19	8.56	8.71	4.22	12.48	6.28	8.93	9.96	6.84	8.96	17.51	16.01	8.8	9.61	11.01	10.77	8.31	10.42	8.58
NM_001003792	RBMS3	5.23	1.83	3.18	0.81	0.55	0.58	0.88	0.4	0.5	0.25	0.32	0.47	0.85	0.33	0.84	0.45	1.32	1.26	1.27	1.13	0.49	8.55	9.3	9.81	7.33	8.02	9.79
NM_001003793	RBMS3	5.24	1.82	3.18	0.81	0.54	0.58	0.87	0.4	0.5	0.25	0.32	0.47	0.85	0.32	0.84	0.45	1.33	1.26	1.27	1.12	0.49	8.55	9.31	9.81	7.31	8	9.79
NM_001003794	MGLL	11.7	8.71	9.28	8.44	2.96	15.93	4.53	15.51	4.05	2.58	18.44	4.56	6.15	5.67	2.83	40.45	66.95	31.48	59.83	61.48	23.22	28.17	3.46	14.71	81.83	21.12	1.82
NM_001003795	GTF2IRD2B	0.5	0.44	0.32	0.08	0.6	0.25	0.2	0.11	0.57	0.58	0.51	0.3	0.12	0.37	0.25	0.11	0.19	0.28	0.22	0.16	0.06	0.94	1.39	1.42	0.68	1	1.15
NM_001003796	NHP2L1	51.84	33.92	60.02	81.15	43.19	31.14	41.32	35.73	24.28	30.78	35.27	38.17	66.98	28.6	58.57	55.31	60.23	40.47	51.44	78.76	55.67	53.77	63.54	56.84	41.98	52.52	65.54
NM_001003799	TARP	0.19	0.11	0.52	0.43	0.02	0.13	0.22	0.1	0.18	0.03	0.03	0.1	0.12	0.13	0.16	0.05	0.1	0.3	0.43	0.16	0.02	0.52	0.07	0.61	1.35	0.23	0
NM_001003800	BICD2	7.31	7.58	8.75	5.03	7.66	10.5	5.61	9.89	11.56	4.47	6.67	5.56	8.41	5.53	6.64	9.74	8.31	8.46	9.52	4.34	7.07	9.86	8.63	9.41	10.42	10.38	7.37
NM_001003801	SMARCD3	20.72	10.61	42.1	18.86	146.19	48.39	19.85	10.35	34.85	13.63	44.59	13.72	28.52	42.92	33.29	11.05	30.12	9.71	11.4	13.78	4.72	25.24	37.91	30.89	23.14	18.04	46.51
NM_001003802	SMARCD3	21.41	10.79	43.53	19.58	150.21	48.84	20.43	10.79	35.75	14.43	46.05	14.38	29.24	45.56	34.18	11.44	32.17	10.11	12.11	14.6	5.05	26.14	39	31.62	23.78	18.6	47.55
NM_001003803	ATP5S	2.12	2.15	2.5	3.04	3	1.86	1.85	1.83	1.87	4.28	1.78	1.82	2.02	0.98	1.91	2.58	1.7	1.43	1.91	1.96	2.63	1.81	1.98	1.85	2.17	2.61	1.89
NM_001003805	ATP5S	2.02	1.97	2.42	2.76	2.66	1.76	1.77	1.64	1.66	4.15	1.75	1.61	2.04	0.94	1.83	2.56	1.61	1.26	1.73	1.77	2.46	1.55	1.76	1.64	1.91	2.34	1.7
NM_001003806	TARP	0.19	0.11	0.52	0.43	0.02	0.13	0.22	0.1	0.18	0.03	0.03	0.1	0.12	0.13	0.16	0.05	0.1	0.3	0.43	0.16	0.02	0.52	0.07	0.61	1.35	0.23	0
NM_001003809	DLGAP1	0.79	2.11	0.79	0.47	1.58	5.93	0.44	0.43	1.96	7.81	2.81	0.12	0.93	12.96	1.74	9.8	4.59	4.06	0.94	3.33	8.08	0.5	1.36	1.48	0.35	5.11	0.61
NM_001003810	HNRNPD	66.4	46.81	62.09	56.51	76.1	54.97	72.36	84.44	66.12	89.23	93.74	78.09	65.85	86.26	64.42	89.28	62.21	49.61	70.61	71.83	88.53	65.03	86.18	77.73	62.08	67	80.33
NM_001003811	TEX11	0	0.11	0.07	0.05	0.06	0.05	0.1	0.06	0.05	0.02	0.21	0.01	0.03	0	0.04	0.03	0	0.02	0.18	0.01	0	0	0	0	0	0.02	0
NM_001003818	TRIM6	1.17	3.35	1.54	1.25	0.55	1.06	0.8	1.13	2.51	1.84	0.32	1.51	0.67	1.33	1.58	1.12	0.48	2.64	0.43	2.52	3.67	3.06	2.25	2.05	0.98	1.95	2.58
NM_001003819	TRIM6-TRIM34	2.4	3.75	2.41	2.37	0.65	1.77	1.18	1.46	3.06	1.88	1.59	2.44	1.55	1.9	2.26	1.55	0.71	3.46	1.55	3.15	2.54	5.61	5.19	5.31	4.82	4.38	4.89
NM_001003827	TRIM34	3.13	3.76	2.8	2.91	0.72	2.05	1.35	1.56	3.2	1.94	2.18	2.9	1.95	2.27	2.53	1.75	0.86	3.72	2.07	3.43	1.81	6.76	6.17	6.65	6.68	5.62	5.77
NM_001003828	PARVB	8.58	7.5	8.49	4.89	1.6	5.62	5.04	8.32	5.12	1.63	4.87	6.16	6.82	3.76	9.19	6.05	11.05	5.27	11.7	4.89	7.44	15.03	13.72	12.82	12.35	10.94	12.05
NM_001003841	SLC6A19	0	0	0	0.02	0	0	0	0	0.01	0	0	0	0.01	0	0	0	0	0	0	0	0	0	0	0	0	0	0
NM_001003845	SP5	0.45	1.11	0.26	1.46	0.22	1.82	0.63	0.73	5.15	3.17	0.89	0.86	1.82	2.01	0.34	0.98	0.55	0.33	0.59	0.76	0.2	0.16	0.54	0.48	0.19	3.19	0.48
NM_001003891	MED15	22.98	18.91	20.2	23.85	19.82	25.27	20.81	31.98	11.48	13.31	12.24	28.69	25.86	11.7	21.08	9.33	24.9	17.87	30.87	20.31	22.4	21.31	16.18	19.17	17.98	20.86	14.41
NM_001003892	DUPD1	0	0	0	0.04	0	0	0	0	0	0	0	0.04	0	0	0	0	0	0	0	0	0	0	0	0	0	0	0
NM_001003897	MANBAL	26.9	26.06	23.24	56.72	13.8	21.89	36.08	35.52	19.62	40.3	32.16	19.23	30.48	20.01	24.83	28.31	37.31	21.83	34.43	32.35	27.91	39.88	38.02	35.77	31.14	46.11	43.86
NM_001003927	EVI2A	3.33	10.1	5.95	3.86	1.46	2.78	2.73	1.73	1.86	0.82	0.83	1.87	1.56	2.33	2.13	0.71	2.12	9.73	4.77	2.06	0.65	9.56	0.49	3.26	20.44	1.7	0.6
NM_001003931	PARP3	7.67	6.42	10.34	21.64	8.37	4.58	8.24	8.28	17	5.01	11.02	7.97	11.7	7.69	19.52	6.06	8.45	5.16	9.03	7.42	5.84	8.07	5.22	6.86	5.26	9.46	5.19
NM_001003937	TSPYL6	0	0	0	0	0	0	0	0	0	0	0	0	0	0	0	0	0.01	0	0	0	0	0	0	0	0	0	0
NM_001003938	HBM	0.09	0	0	0	0	0	0	0	0	0	0	0	0	0.06	0	0	0	0	0	0.5	0	0	0	0	0.11	0.08	0
NM_001003940	BMF	9.35	7.68	9.76	14.75	5.36	11.89	28.52	3.7	2.27	14.81	12.78	8.96	11.78	6.05	7.79	6.75	3.86	12.37	6.85	5.43	5.09	14.5	8.85	11.35	27.81	11.85	5.84
NM_001003941	OGDH	14.14	11.31	19.4	20.21	30.7	6.83	20.2	13.84	19.26	21.81	13.7	20.13	23.42	18.83	24.94	17.14	29.88	20.42	20.53	24.5	26.17	17.67	14.8	14.35	21.25	23.73	13.83
NM_001003942	BMF	9.89	8.14	10.29	15.65	5.66	12.53	30.24	3.93	2.39	15.73	13.51	9.42	12.5	6.4	8.26	7.17	4.05	12.99	7.27	5.72	5.41	15.38	9.32	11.98	29.22	12.51	6.18
NM_001003943	BMF	9.39	7.58	9.6	14.4	5.35	11.8	28.24	3.68	2.27	14.84	12.77	8.89	11.71	6.05	7.74	6.67	3.83	12.28	6.84	5.38	4.99	14.48	8.85	11.42	27.51	11.73	5.73
NM_001003954	ANXA13	0.42	0.28	0.29	0.83	1.7	0.08	0.16	0.1	3.48	0.29	0.51	0.06	0.84	0.14	0.14	0.15	0.02	0.29	0.26	0.35	0.13	0.11	0.13	0.08	0.04	19.45	0.23
NM_001003962	CAPNS1	190.22	124.51	159.13	154.17	211.69	125.91	160.6	217.07	111.95	178.08	159.54	139.59	161.61	141.92	204.72	212.73	171.14	198.73	208.92	199.18	217.93	150.45	120.72	117.15	140.83	155.77	130.29
NM_001004	RPLP2	451.09	245.62	432.73	309.61	175.76	323.4	371.31	169.63	688.25	457.9	304.33	221.48	300.63	386.4	248.97	752.39	706.49	257.55	604.17	885.25	577.09	752.21	1151.97	854.77	735.72	453.24	895.03
NM_001004019	FBLN2	16.33	60.17	6.92	1.46	5.56	4.95	29.26	26.45	2.41	8.03	6.3	47.51	2.96	2.92	6.2	3.93	15.64	8.27	7.49	10.87	2.44	6.55	4.59	8.64	9.04	22.37	1.45
NM_001004023	DYRK3	5.38	3.57	6.54	5.74	8.39	3.21	8.74	5.72	2.88	2.29	3.26	5.36	4.84	5.95	3.45	2.27	3.45	5.11	1.99	2.64	3.77	5.43	4.9	6.9	2.7	4.41	5.39
NM_001004051	GPRASP2	8.07	2.45	3.51	0.66	2.05	1.49	1.97	0.47	1.08	1.9	2.09	0.66	1.8	1.69	0.68	0.77	1.7	1.91	1.29	1.96	1.46	13.5	21.78	16.15	8.96	9.38	17.05
NM_001004052	OR52B2	0	0	0	0	0.05	0	0.03	0	0	0	0	0	0	0.1	0	0.05	0	0	0.03	0	0.02	0	0	0	0	0.04	0
NM_001004055	LRRC29	1.63	1.19	0.86	1.12	0.62	0.52	0.41	0.47	0.26	1.06	1.23	1.1	0.48	0.64	1.3	0.47	0.87	0.59	0.49	0.9	0.91	1.88	1.08	1.81	1.35	1.5	1.31
NM_001004056	GRK4	1.15	0.9	0.57	0.84	1.7	0.38	1.46	0.47	0.5	1.28	1.82	1.05	0.52	1.16	0.71	0.86	0.61	0.52	0.7	0.38	0.78	2.09	1.39	1.01	0.7	0.58	1.17
NM_001004057	GRK4	1.17	0.89	0.58	0.87	1.68	0.39	1.49	0.48	0.49	1.31	1.83	1.06	0.53	1.17	0.73	0.87	0.61	0.51	0.71	0.37	0.8	2.11	1.42	1.03	0.74	0.59	1.23
NM_001004060	NOMO2	2.31	3.37	3.85	4.17	3.1	7.92	4.36	5.8	2.9	3.21	3.19	1.16	3.35	7.09	15.54	2.78	3.56	8.84	3.03	3.51	8.29	2.55	1.68	1.9	1.33	2.57	1.25
NM_001004065	AKAP2	17.68	15.7	19.55	17.22	7.28	7.57	12.21	10.91	17.01	5.27	8.33	9.35	15.32	6.38	16.79	3.56	33.46	15.91	18.23	5.54	4.1	19.03	10.77	15.76	20.24	24.49	7.42
NM_001004067	NOMO3	0.85	1.31	1.53	0.01	0.72	0.93	1.78	1.43	0.5	1.14	0.12	0.32	0.04	1.88	1.41	0.02	0.86	2.02	1.24	1.19	2.86	0.65	0.8	1.02	0.21	0.19	0.76
NM_001004105	GRK6	9.67	7.33	21.17	14.27	20.86	22.98	16.89	12.44	16.45	10.27	12.74	22.61	11.85	12.81	28.71	7.8	7.74	9.79	13.26	21.59	9.17	10.36	6.38	8.05	12.1	7.7	6.56
NM_001004106	GRK6	8.75	6.66	18.52	13.13	18.16	20.62	14.86	11.78	14.57	9.19	11.93	19.78	11	11.34	25.3	7.64	6.8	8.81	11.6	18.98	8.26	9.45	5.95	7.19	11.07	6.82	5.82
NM_001004125	TUSC1	6.46	5.82	9.67	4.46	15.23	2.77	5.39	2.29	5.86	6.31	8.09	7.59	5.4	4.19	6.42	8.44	5.4	9.83	4.44	8.21	7.02	6.7	9.86	7.73	4.68	7.3	8.14
NM_001004127	ALG11	6.88	6.05	7.36	5.45	6.99	12.19	6.48	6.1	3.54	6.12	7.24	5.43	7.29	9.73	6.52	6.92	8.33	10.06	8.55	9.09	11.18	6.56	7.83	8.58	7.73	10.4	7.13
NM_001004128	QSOX1	57.58	37.79	85.59	35.14	53.66	79.27	89.22	220.16	35.46	47.91	48.05	38.5	37.91	89.72	50.22	314.67	81.79	111.32	144.48	334.48	892.92	88.07	72.44	79.67	67.39	36.7	73.32
NM_001004135	OR2A12	0	0	0	0	0	0	0	0	0	0	0	0	0	0	0.02	0	0	0	0	0	0	0	0	0	0	0	0
NM_001004136	OR2T2	0	0	0	0	0	0	0	0	0	0	0	0	0	0	0	0	0	0.12	0	0	0	0	0	0	0	0	0
NM_001004137	OR52M1	0	0	0	0	0	0	0	0	0	0	0	0	0	0	0	0	0	0	0	0	0	0	0.07	0	0	0	0
NM_001004196	CD200	8.64	16.22	12.8	6.74	4.77	1.19	4.58	2.5	18.47	8.25	13.15	1.41	13.78	26.62	6.91	2.02	22.66	6.67	7	5.64	18.43	14.52	7.91	12.76	7.96	22.96	13.79
NM_001004297	OR13A1	0	0.08	0.02	0.1	0.01	0.22	0.13	0	0	0.01	0	0	0.01	0.15	0.03	0.05	0	0.13	0.07	0.01	0.02	0.09	0	0	0	0	0
NM_001004298	C10orf90	0	0.02	0	0	0	0	0	0.08	0	0	0	0.01	0	0.01	0.01	0	0	0.01	0.02	0	0	0	0.02	0	0.01	0	0
NM_001004301	ZNF813	2.78	1.31	3.28	3.05	1.88	4.07	3.2	1.63	2.15	1.69	1.19	1.8	3.37	1.63	2.51	2.78	3.64	1.63	1.62	1.75	2.33	1.82	1.59	2.05	2.07	2.15	2.33
NM_001004303	C1orf168	0.03	0.3	0.1	0.14	1.72	0.17	0.01	0.27	6.47	0.15	0.26	0.05	0.45	0.85	1.06	1.69	3.53	0.42	0.12	0.96	0.49	0	0.08	0.43	0.03	5.77	0.1
NM_001004304	ZNF740	13.11	9.85	12.77	11.52	13.74	7.8	23.22	26.07	11.42	22.13	15.36	8.76	17.86	20.09	14.41	12.22	14.42	8.06	8.37	11.04	11.09	12.14	13.88	12.58	10.78	14.33	12.55
NM_001004306	CCDC144NL	0.07	0.05	0.08	0.03	0	0	0.4	0.89	0	0	0	0.57	0	0	0	0	0.02	0.03	0	0	0	0.03	0.13	0.04	0.05	0.03	0.11
NM_001004308	ZCCHC16	0	0	0	0	0	0	0	0	0	0	0	0	0	0	0	0	0	0.03	0	0	0	0	0	0	0	0	0
NM_001004309	ZNF774	2.18	0.37	2.47	1.94	4.49	1.51	1.59	3.58	1.47	0.96	3.26	1.38	1.55	1	4.08	0.65	0.75	1.29	0.81	0.47	1.43	0.53	0.42	0.44	0.35	1.66	0.58
NM_001004310	FCRL6	0.55	0.2	0.32	0.71	2.02	0.3	0.66	0.03	0.4	0.01	0.08	0.13	0.05	1.6	0.25	0.12	0.08	0.41	0.45	0.17	0.04	0.23	0.29	2.18	2.48	0.64	0.17
NM_001004311	FIGLA	0	0.08	0	0.08	0.03	0	0	0.07	0	0	0	0	0	0	0	0.07	0	0	0.04	0.06	0	0.04	0	0	0.12	0.16	0
NM_001004312	RTP2	0	0	0	0	0	0	0	0	0	0	0	0	0	0	0	0.04	0	0	0	0	0	0	0	0	0	0	0.03
NM_001004313	TMEM220	1.34	0.63	0.62	0.78	1.28	0.63	0.83	0.47	0.3	0.63	0.51	0.43	0.73	0.27	0.28	1.34	0.65	0.69	0.49	1.52	0.55	2.17	1.91	1.55	2.58	4.1	2.63
NM_001004316	LEKR1	0.13	0.08	0.06	0.34	0.2	0.09	0.27	0.02	0.23	0.85	0.04	0.1	0.14	0.15	0.43	0.13	0.09	0.34	0.02	0.06	0.01	0.12	0.14	0.1	0.07	0.46	0.09
NM_001004317	LIN28B	0	0.51	0.01	0.01	0.07	0.07	2.78	0	0	0.45	0.1	0.07	0	0.01	0.63	0	0	0	0	0	0	0	0	0	0	0	0
NM_001004318	PAPL	0.23	0.03	0.01	0.05	0.04	0	0.37	0.12	0.02	0	0.01	0.06	0.01	0.07	0.04	0.1	0.01	0.04	0	0.22	1.67	0.02	0	0	0.01	0	0
NM_001004319	VHLL	0	0	0	0	0	0	0	0.03	0	0	0	0	0.03	0	0.05	0	0.04	0	0	0	0	0	0.07	0	0	0.04	0.07
NM_001004320	AGMO	0.04	0.05	0	0.13	0.07	0	0.16	0	0.01	0.01	0.2	0.14	0	0.05	0.14	0	0	0.03	0.06	0.01	0	0	0.09	0	0	0.05	0
NM_001004323	C7orf61	0.58	0.35	0.65	0.15	0.25	0.3	0.69	0.86	0.74	1.02	0.41	0.18	0.22	1.12	0.68	0.19	0.22	0.31	0.16	0.3	0.05	0.17	0.14	0.5	0.37	0.35	0.33
NM_001004325	KRTAP5-2	0	0	0	0	0.02	0	0.02	0.02	2.35	0	0	0	0	0	0	0	0	0	0	0	0	0	0	0	0	0	0
NM_001004326	SLC22A20	0.44	0.12	0.13	0.16	0.33	0.22	0.25	0.5	0.18	0.37	0.46	0.21	0.09	0.79	0.22	0.07	0.19	0.11	0.14	0.05	0.45	0.04	0	0.04	0.02	0.05	0.03
NM_001004328	ZNF705A	0.03	0	0	0	0	0	0	0	0	0	0	0.01	0	0	0	0	0	0.01	0	0.01	0	0	0	0.02	0	0.02	0
NM_001004329	DBX2	0	0.09	0	2.61	0.02	0.03	0.03	0	0.01	0.02	0.75	0.03	0.01	0	0.01	0	0	0	0	0.02	0	0	0	0	0	0.01	0
NM_001004330	PLEKHG7	0.07	0.03	0.01	0.17	0.6	0.01	0.03	0.02	0.08	0.02	0.36	0	0.17	0.05	0.08	0.38	0.03	0.11	0.08	0.1	0.07	0	0	0	0	1.53	0
NM_001004333	RNASEK	100.47	101.45	80.48	146.55	79.85	81.41	165.12	129.83	67.81	71.39	165.32	65.31	91.51	177.8	104.15	103.42	88.84	85.92	166.69	187.39	151.05	167.04	107.14	110.73	168.25	108.09	98.34
NM_001004334	GPR179	0.07	0.11	0.02	0.01	0.03	0.01	0.33	0.02	0.12	1.24	0.08	0.07	0.06	0.04	0.12	0.04	0.1	0.08	0.01	0.02	0.03	0	0.08	0.03	0.02	0.04	0.06
NM_001004339	ZYG11A	0.9	0.44	0.05	0.14	2.49	0.12	0.86	1.09	0.39	1.74	0.1	0.98	0.02	0.35	0.06	0.01	2.51	0.53	0.34	0.01	1.91	0.03	0.02	0	0.03	0.01	0.06
NM_001004340	FCGR1B	0.15	0.32	0.33	0.14	0.1	0.29	0.26	0.08	0.25	0.02	0.12	0.43	0.08	0.28	0.15	0.03	0.24	0.35	0.36	0.14	0.11	0.17	0	0.11	0.27	0.1	0.07
NM_001004341	ETV3L	0	0	0.02	0	0.02	0.01	0	0	0	0	0	0	0	0.05	0.01	0	0	0	0	0.01	0	0.01	0	0	0.1	0.02	0
NM_001004342	TRIM67	0.01	0.01	0.01	0	0.01	0.02	0.05	0.16	0.03	0.02	0.01	0.02	0	0.03	0.02	0	0.02	0.04	0.02	0	0	0.02	0	0.08	0.02	0	0.01
NM_001004343	MAP1LC3C	1.86	1.77	0.36	0.2	0.04	0.14	0.07	0.13	0	0	0.11	0.11	0.42	0.05	0.1	4.39	67.42	2.64	0.97	1.03	13.78	2.06	2.06	3.44	1.67	0.72	2.05
NM_001004351	SPDYE3	0	0	0	0	0	0.01	0	0	0	0.01	0	0	0	0	0	0	0	0	0	0	0	0	0	0	0	0	0
NM_001004352	LOC100506422	0.02	0	0	0	0	0	0.04	0	0	0	0	0	0	0	0	0	0	0	0.05	0.01	0	0	0	0	0	0	0
NM_001004353	C9orf173	0.08	0	0	0.37	0	0	0.16	0.13	0	0	0	0.46	0	0.32	0.35	1.48	0	0	0.05	0.43	0.98	0	0	0	0	0	0
NM_001004354	NRARP	8.26	5.37	8.74	3.92	10.2	9.71	19.95	26.67	2.67	3.81	2.8	10.33	7.03	6.14	38.94	10.75	7.39	5.72	8.33	6.2	4.62	4.96	2.09	3.51	5.12	4.66	1.21
NM_001004356	FGFRL1	14.81	137.91	27.52	57.84	41.66	21.81	160.62	34.17	38.85	56.07	48.89	28.04	39.54	122.03	73.27	5.12	4.59	8.25	19.52	7.12	4.77	17.85	16.39	24.43	13.62	24.61	22.85
NM_001004358	FGFRL1	15.37	142.88	28.51	59.92	43.13	22.62	166.47	35.45	40.31	58.11	50.68	28.99	41.02	126.38	76	5.31	4.76	8.57	20.26	7.4	4.95	18.52	17.01	25.31	14.14	25.54	23.71
NM_001004360	DPP10	0.58	1.26	0.27	0.03	1.53	0.06	2.27	0.02	0.03	5.6	0.01	1.03	0.06	0.01	0.34	0.01	0.02	0.31	0.01	0	0	0.92	0	0.05	0	0.11	0.05
NM_001004416	UMODL1	0	0.01	0	0.05	0.04	0.01	0.09	0.04	0.04	0.01	0.03	0.12	0.19	0.03	0	0.03	0.15	0.06	0	0.08	0.04	0.01	0.04	0.01	0.01	0.34	0
NM_001004419	CLEC2D	5.57	5.31	6.92	6.69	7.98	3.53	4.2	2.94	8.7	6.85	5.41	5.47	3.33	5.83	6.86	3.57	4.25	3.97	3.74	5.4	3.24	5.38	8.66	8.03	7.26	5.07	7.93
NM_001004426	PLA2G6	6.7	6.68	5.55	6.21	3.2	4.83	3.58	4.09	3.13	10.36	8.55	3.39	4.68	5.66	4.99	4.88	6.35	4.74	3.75	9.89	5.32	5.11	7.45	6.83	5.41	7.9	5.37
NM_001004431	METRNL	21.31	45.13	22.62	27.49	11.08	9.82	76.31	30	23.74	39.22	14.73	28.08	41.13	37.45	23.49	5.25	9.34	24.15	12.86	5.78	1.87	23.55	9.27	16.32	29.01	17.33	5.37
NM_001004432	LINGO4	0.09	0.04	0.13	0.09	0.18	0.2	0.07	0.6	0.03	0.03	0.06	0.08	0.07	0.52	0.05	0.46	0.19	0.13	0.03	0.06	0.68	0	0	0.02	0	0.18	0
NM_001004434	SLC30A2	0.12	0.23	0.62	0.33	0.41	1.35	1.93	6.39	0.09	4.41	3.66	0.13	1.3	2.62	1.45	2.89	0.58	0.72	13.89	1.39	9.11	0	0.06	0.32	0.06	0.28	0
NM_001004439	ITGA11	6.21	110.41	27.76	1.94	6.69	6.69	4.77	15.93	2.45	2.92	5.51	26.63	3.59	2.24	5.52	0.4	10.97	27.36	6.2	3.04	3.56	11.74	0.8	5.04	12.16	7.54	2.63
NM_001004440	FAM19A3	0.6	0.23	0.14	0.13	0.16	0.05	0.62	0.54	0.26	0.71	0.36	0.07	0.41	0.57	0.59	0	0.1	0.27	0	0.06	0.06	0.47	0.37	0.33	0.38	0.03	0.49
NM_001004441	ANKRD34B	1.36	0.14	0.01	0.22	0.15	0.01	0.15	0	0	1.57	0.36	0.01	0.01	0	0.02	1.92	22.48	0.37	2.26	5.24	10.62	0.01	0	0	0	0.07	0
NM_001004450	OR1B1	0	0	0	0	0.05	0	0.03	0	0	0	0.03	0	0	0	0	0	0	0	0	0	0.02	0	0	0	0	0	0.08
NM_001004451	OR1J1	0	0	0	0	0	0	0	0	0	0	0	0	0	0	0	0	0.02	0	0	0	0.05	0	0	0	0	0	0
NM_001004452	OR1J4	0.1	0	0.12	0.16	0.02	0.06	0	0.05	0	0.03	0	0	0.1	0.07	0.05	0	0	0.04	0.35	0.74	0.82	0	0	0	0	0	0
NM_001004454	OR1L8	0.05	0	0.12	0	0.19	0.04	0.03	0	0	0.06	0	0	0.1	0	0.02	0	0	0.08	0.06	0.1	0.02	0.06	0	0	0.06	0.08	0.2
NM_001004456	OR1M1	0	0	0.04	0.43	0	0.16	0	0	0.04	0.21	0.03	0	0	0	0	0	0	0	0	0	0	0	0	0	0	0	0
NM_001004457	OR1N2	0	0	0	0	0	0	0	0	0	0	0	0	0.03	0	0	0	0	0	0	0.02	0	0	0	0	0	0	0
NM_001004460	OR10A2	0	0	0	0	0	0	0	0	0	0	0	0	0	0	0.03	0	0	0	0	0	0	0	0	0	0	0	0
NM_001004461	OR10A6	0	0	0	0	0	0	0	0	0	0	0	0.05	0	0	0	0	0	0	0	0	0	0	0	0	0	0	0
NM_001004462	OR10G4	0	0	0	0	0	0	0.03	0	0	0	0	0	0.03	0	0	0	0	0	0	0	0	0	0	0	0	0	0
NM_001004466	OR10H5	0	0	0	0	0	0	0	0	0	0	0	0	0	0	0	0	0	0	0	0	0	0	0	0	0	0	0
NM_001004470	ST8SIA6	0.69	0	0.17	0.25	0.05	0.12	0.1	0.07	0	0.02	1.38	0.02	0.16	0.11	0.36	0.27	0.07	0.22	0.16	0.1	0.34	0.32	0.4	0.8	0.45	0.17	0.34
NM_001004471	OR10Q1	0	0	0.04	0	0	0	0.03	0	0	0	0	0	0	0	0	0	0	0	0.03	0	0.02	0	0	0	0	0	0
NM_001004474	OR10S1	0	0	0	0.06	0	0	0	0	0	0	0	0	0	0	0	0	0	0	0	0	0	0	0	0	0	0	0
NM_001004478	OR10Z1	0	0	0	0	0	0	0	0	0	0	0	0	0	0	0.15	0	0	0	0	0	0	0	0	0	0	0	0
NM_001004479	OR11H4	0	0.45	0	0	0	0	0.09	0	0	0	0	0	0	0	0	0	0	0	0	0.09	0	0	0	0	0	0	0
NM_001004481	OR13C2	0	0	0	0	0.07	0	0	0	0	0.06	0.07	0	0	0.03	0.02	0	0	0	0	0	0	0.03	0	0	0.03	0	0
NM_001004482	OR13C5	0	0	0	0	0.02	0	0	0	0	0	0.03	0	0	0	0	0	0	0.04	0.03	0	0	0	0	0.06	0	0	0.04
NM_001004486	OR13H1	0	0	0	0	0	0	0	0	0	0	0	0	0	0	0	0	0	0	0	0	0	0	0	0	0	0	0
NM_001004487	OR13J1	0	0	0	0	0	0	0	0.05	0	0	0	0	0	0	0	0	0	0	0	0	0	0	0	0	0	0	0
NM_001004489	OR2AG1	0	0	0	0	0	0	0	0	0	0	0	0	0	0	0	0	0	0	0	0	0	0	0	0	0	0	0
NM_001004490	OR2AG2	0	0.03	0	0	0	0	0.06	0.03	0	0	0	0.03	0	0.03	0.07	0.05	0.02	0	0	0.02	0.02	0.03	0.07	0	0	0.04	0.04
NM_001004491	OR2AK2	0	0	0	0.03	0.02	0	0.03	0	0	0	0.03	0.1	0	0.06	0.09	0	0	0	0	0.02	0	0	0	0	0	0	0
NM_001004685	OR2F2	0	0	0	0	0	0	0	0	0	0	0	0	0.03	0	0	0	0	0	0	0	0	0	0	0	0	0	0
NM_001004686	OR2L2	0.04	0	0.03	0.1	0.08	0	1.16	0	0	0	0.03	0.07	0.05	0.06	0.04	0	0	0	0	0	0	0	0	0	0	0	0
NM_001004687	OR2L3	0	0.03	0.04	0.03	0.12	0	0.09	0	0	0	0	0.03	0	0.03	0.02	0	0	0	0	0	0	0	0	0	0	0	0
NM_001004688	OR2M2	0	0	0	0	0.02	0	0	0	0	0	0	0	0	0	0	0	0	0	0	0	0	0	0	0	0	0	0
NM_001004689	OR2M3	0	0.06	0	0	0.02	0	0	0	0	0	0.03	0	0	0.03	0	0	0	0	0	0	0	0	0	0	0	0	0
NM_001004690	OR2M5	0	0	0	0	0	0	0	0	0	0	0	0	0	0.07	0	0	0	0	0	0	0	0	0	0	0	0	0
NM_001004693	OR2T10	0	0	0	0	0	0	0	0	0	0	0	0	0	0.07	0	0	0	0.86	0	0.02	0.22	0	0	0	0	0	0
NM_001004694	OR2T29	0	0	0	0	0	0	0	0	0	0	0	0	0	0	0	0	0	0	0	0	0	0	0	0	0	0	0
NM_001004695	OR2T33	0	0	0.04	0	0.02	0	0	0	0	0	0.03	0.13	0	0	0.02	0	0	0	0	0	0	0	0	0	0	0	0
NM_001004696	OR2T4	0	0	0	0	0	0	0	0	0.07	0	0	0	0	0	0.02	0	0	0	0	0	0	0	0	0	0	0	0
NM_001004699	OR2Z1	0	0	0	0	0	0	0	0	0	0	0	0	0	0	0	0.05	0	0	0	0	0	0	0	0	0	0	0
NM_001004702	OR4C3	0	0	0	0	0	0	0.03	0	0	0	0	0	0	0	0	0	0	0	0	0	0	0	0	0	0	0	0
NM_001004704	OR4C6	0	0.03	0.04	0.09	0	0	0	0.03	0	0	0	0	0	0.03	0	0	0	0	0.12	0	0	0	0	0	0	0	0
NM_001004719	OR4M2	0	0	0	0	0	0	0.13	0	0	0	0	0.05	0	0	0	0	0	0	0	0	0	0	0	0	0	0	0
NM_001004720	NCK2	18.06	30.73	29.44	42.85	34.3	33.13	33.86	14.59	22.03	31.03	23.33	25.51	23.19	25.71	31.1	21.03	34.82	23.71	24.2	23.15	38.96	24.89	22.25	20.59	18.72	21.42	16.54
NM_001004722	NCK2	19.51	34.31	32.07	46.45	37.73	36.9	36.47	15.75	23.75	33.25	25.23	27.73	23.89	27.35	33.09	22.85	38.06	24.74	25.62	25.22	40.98	26.2	23.85	21.76	19.83	23.04	17.88
NM_001004723	OR4N2	0	0.06	0	0	0	0.02	0	0	0	0	0	0	0	0	0	0	0	0	0	0	0	0	0	0	0	0	0
NM_001004727	OR4X2	0	0	0	0	0	0.02	0	0	0	0	0	0	0	0	0	0	0.09	0	0	0	0	0	0	0	0	0	0
NM_001004729	OR5AN1	0	0	0	0	0	0	0	0	0	0	0	0	0	0	0	0	0	0	0	0	0	0	0	0	0	0	0
NM_001004731	OR5AU1	0	0	0	0	0	0	0	0	0	0	0	0	0	0	0	0.04	0	0	0	0	0	0	0	0	0	0	0
NM_001004733	OR5B12	0	0.03	0.04	0.06	0	0.04	0	0	0	0	0.03	0	0	0	0.2	0	0	0	0	0	0	0.03	0	0	0	0	0.04
NM_001004734	OR14I1	0	0	0	0	0	0	0	0	0	0	0	0	0	0	0.02	0	0	0.04	0	0	0	0	0	0	0	0	0
NM_001004747	OR5T3	0	0	0	0	0	0	0	0	0	0	0	0	0	0	0	0	0	0	0	0	0.02	0	0	0	0	0	0
NM_001004749	OR51A7	0	0	0	0	0	0	0	0	0	0	0	0	0	0	0	0	0	0	0	0	0	0	0	0	0	0	0
NM_001005	RPS3	439.14	155.71	566.01	683.37	186.28	263.43	189.98	465	768.11	161.17	213.75	176.77	432.62	314.48	408.81	317.62	447.03	172.57	312.88	413.67	348.29	603.22	1059.86	764.86	520.13	289.91	922.08
NM_001005161	OR52B4	0	0	0	0	0	0	0	0	0	0	0	0	0	0	0.02	0	0.02	0	0	0	0	0	0	0	0	0	0.07
NM_001005164	OR52E2	0	0	0	0	0	0	0	0	0	0	0	0	0	0	0	0	0	0	0	0	0	0	0	0	0	0	0
NM_001005167	OR52E6	0	0	0	0.06	0	0	0	0	0	0.09	0	0	0	0.03	0	0	0	0	0	0	0	0	0	0	0	0	0
NM_001005168	OR52E8	0	0	0	0.03	0	0	0	0	0	0	0	0	0	0.03	0	0	0	0	0	0	0	0	0	0	0	0	0
NM_001005171	OR52K1	0	0	0	0.03	0	0	0	0	0.04	0	0	0	0	0	0	0	0	0	0	0	0.02	0	0	0	0.03	0	0.04
NM_001005172	OR52K2	0.05	0	0	0	0	0	0.03	0	0	0	0	0	0	0	0	0	0	0	0	0	0	0.05	0	0	0	0	0
NM_001005173	OR52L1	0	0	0	0	0	0	0.03	0	0	0	0	0	0	0.03	0	0	0	0	0	0	0	0	0	0	0	0	0
NM_001005174	OR52N2	0	0.06	0	0.15	0	0	0	0	0.04	0.03	0	0	0	0.03	0	0.15	0	0	0	0.36	0	0.03	0	0	0	0.08	0
NM_001005175	OR52N4	0.33	0.2	0.15	0.06	0.02	0.04	0.05	0	0.07	0	0	0.1	0.06	0	0.02	0.05	0	0.11	0.03	0.02	0	0.19	0.41	0.18	0.14	0.79	0.25
NM_001005176	SP140	0.58	1.29	1.47	1.57	0.08	0.83	1.4	1.09	0.4	0.03	0.41	1.38	0.74	0.31	0.85	0.34	0.17	1.19	1.58	0.44	0.3	0.73	0.42	0.82	1.96	0.05	0.22
NM_001005177	OR52R1	0	0	0	0	0	0	0	0	0	0	0	0	0	0.03	0	0	0	0	0	0	0	0	0	0	0	0	0
NM_001005178	OR52W1	0	0	0	0	0	0	0	0	0	0	0	0	0	0.03	0	0	0	0	0	0	0	0	0	0	0	0	0
NM_001005179	OR56A4	0	0	0	0.05	0	0	0	0	0	0	0	0.02	0	0.12	0	0	0	0	0	0	0	0	0	0	0	0	0
NM_001005180	OR56B1	0	0	0	0.03	0	0.02	0	0	0.03	0	0	0	0.03	0	0	0	0	0	0	0.02	0	0.05	0	0.11	0.03	0	0.07
NM_001005183	OR6C76	0	0	0	0	0	0	0	0	0	0	0	0	0	0	0	0	0	0	0	0	0.05	0	0	0	0	0	0
NM_001005187	OR6T1	0	0	0	0.03	0	0	0	0	0	0	0	0	0	0	0	0	0	0	0	0	0	0	0	0	0	0	0
NM_001005191	OR7D4	0	0	0	0	0	0	0	0	0	0	0	0	0.03	0	0	0	0	0	0.03	0	0	0	0	0	0	0	0
NM_001005193	OR7G2	0	0	0.11	0.17	0	0.07	0	0	0	0	0.03	0	0.15	0	0	0	0	0	0	0	0	0	0	0	0	0	0
NM_001005194	OR8A1	0	0	0	3.13	0	0	0.23	0	0	0	0	0.46	0	0	0	0	0	0	0	0	0	0.03	0	0	0	0	0
NM_001005197	OR8D4	0	0	0	0	0	0	0	0	0	0	0	0	0.03	0	0	0	0	0	0	0	0	0	0	0	0	0	0
NM_001005198	OR8G5	0	0	0	2.98	0	0	1.45	0	0	0	0.12	0.05	0	0	0	0	0	0	0	0	0	0.16	0	0	0	0.08	0
NM_001005203	OR8S1	0.04	0.03	0	0	0.02	0	0	0	0	0.03	0	0	0	0.39	0.04	0	0.02	0	0	0	0	0.08	0.06	0.06	0	0.04	0.21
NM_001005207	TRIM37	6.32	5.5	7.06	10.62	5.08	4.14	15.91	8.59	7.51	9.08	8.68	6.79	7.37	13.8	10.76	5.09	6.26	7.33	5.23	8.1	7.88	7.05	4.02	5.17	6.24	8.55	5.11
NM_001005209	TMEM198	1.79	0.84	1.27	0.37	0.24	3.58	1.14	1.63	1.97	0.33	1	2.47	0.87	0.91	1.59	0.62	0.93	0.7	0.73	0.8	0.68	4.31	3.83	1.81	1.38	1.12	2.37
NM_001005210	LRRC55	0.45	0.91	0.88	5.14	11.67	0.55	1.38	0.91	2.63	0.08	4.05	0.42	0.73	0.96	4.08	0.04	0.2	0.63	1.61	0.06	0.05	0.3	0.09	0.17	0.19	0.48	0.08
NM_001005214	LRRC52	0	0.08	0	0.08	0.1	0	0.4	0	0	0.02	0.11	0	0	0.26	0.14	0	0	0	0	0	0	0	0	0	0	0	0
NM_001005216	OR2J3	0	0	0	0	0	0	0.03	0.02	0	0	0	0	0	0	0	0	0	0	0	0	0	0	0	0	0	0	0.03
NM_001005217	FRG2	0	0	0	0	0	0	0.01	0.05	0	0	0	0	0	0	0	0	0	0.06	0	0	0.02	0	0	0	0	0	0
NM_001005218	OR5B21	0	0	0	0	0.02	0	0.06	0	0	0	0	0.03	0	0	0	0	0	0	0.06	0	0	0	0	0	0	0	0
NM_001005234	OR1L3	0	0	0	0.03	0	0.02	0	0	0	0	0	0	0	0	0.05	0	0	0	0	0.02	0	0	0	0	0	0	0
NM_001005236	OR1L1	0	0	0	0.03	0	0	0	0	0	0	0	0	0	0	0	0	0	0	0	0.07	0	0	0	0	0	0	0
NM_001005239	OR11H1	0	0	0	0	0	0	0	0	0	0.03	0	0	0	0	0	0	0	0	0	0	0	0	0	0	0	0	0
NM_001005241	OR4N4	0.03	0	0	0	0	0	0.37	0	0	0	0	0.18	0	0	0	0	0	0	0	0	0	0	0.24	0.13	0.02	0	0
NM_001005242	PKP2	8.12	6.52	14.48	41.17	13.98	23.73	15.83	10.49	50.52	18.24	12.95	7.01	26.99	22.95	21.05	7.7	12.55	13.67	6.5	11.46	19.16	11.45	11.18	11.35	3.4	38.31	17.31
NM_001005245	OR5M11	0	0	0	0	0	0	0	0	0	0	0	0	0	0	0	0	0	0	0	0.03	0	0	0	0	0	0	0
NM_001005271	CHD3	34.91	30.2	33.63	31.24	48.18	20.58	38	55.2	27.01	30.62	42.46	33.08	37.3	97.59	40.86	32.76	39.26	48.57	21.93	34.61	38.44	37.44	40.24	36.36	22.73	55.07	37.53
NM_001005273	CHD3	34.93	30.17	33.65	31.3	48.31	20.62	37.97	55.3	27	30.63	42.59	33.1	37.25	97.59	40.86	32.84	39.26	48.61	21.96	34.6	38.43	37.47	40.39	36.35	22.71	55.04	37.55
NM_001005276	OR2AE1	0.1	0.03	0	0.06	0.4	0.12	0.03	0.03	0.11	0.03	0.13	0	0.03	0.17	0	0	0	0.04	0.03	0	0	0	0.07	0	0	0.24	0.04
NM_001005282	OR5M8	0	0	0	0	0	0	0.06	0	0	0	0	0	0	0	0	0	0	0	0	0	0	0	0	0	0	0	0
NM_001005285	OR2AT4	0	0	0	0.06	0	0	0	0.03	0	0	0	0	0.03	0	0	0	0	0	0.03	0	0.02	0	0	0	0	0	0
NM_001005287	OR2A1	0	0	0	0	0	0	0	0.05	0	0	0	0	0	0	0	0	0	0.04	0	0	0	0.03	0.23	0	0	0	0
NM_001005287	OR2A1	0	0	0	0	0	0.02	0	0	0	0	0	0	0	0	0	0	0	0.04	0	0.05	0	0	0	0	0.03	0	0.24
NM_001005288	OR51I1	0	0	0	0.03	0	0	0	0	0.04	0.05	0	0	0	0	0	0	0	0.04	0	0	0	0.03	0	0	0.03	0	0
NM_001005289	OR52H1	0	0.09	0	0.33	0	0	0	0.05	0.08	0.4	0.07	0.13	0.03	0.13	0.02	0	0	0.04	0	0	0.02	0	0.07	0.06	0	0.04	0.31
NM_001005290	PSRC1	3.15	4.1	6.98	7.8	12.82	10.05	17.21	9.56	4.67	19.84	11.25	19.63	8.18	8.57	17.23	3.77	1.8	4.66	2.34	2.36	4.12	1.99	2.4	1.67	2.18	2.91	1.33
NM_001005291	SREBF1	16.85	8.28	12.59	8.33	11.7	35.51	6.66	17.08	3.54	15.32	10.41	8.88	9.5	28.29	11.64	20.39	6.38	15.7	14.9	14.49	16.65	22.34	11.18	8.78	20.04	18.64	11.64
NM_001005324	OR10V1	0	0	0	0	0	0	0	0.03	0	0	0	0	0	0.03	0	0	0	0	0	0	0	0	0	0	0	0	0
NM_001005327	OR6K3	0	0	0	0	0	0	0	0	0	0	0	0	0	0	0	0	0	0	0	0	0	0	0	0	0.03	0	0
NM_001005328	OR2A7	0.36	0.53	0.62	0.53	1.48	3.07	0.72	0.27	1.94	2.37	2.33	0.83	4.52	1.52	2.28	2.24	2.78	0.95	0.68	2.97	1.66	0.42	0.45	0.93	0.12	1.47	0.71
NM_001005332	MAGED1	53.34	84.17	107.78	119.48	69.79	133.93	56.98	28.83	49.84	20.71	42.03	58.83	100.13	77.53	84.17	33.39	96.45	83.65	60.34	110.61	67.84	74.98	56.7	60.83	32	42.12	64.79
NM_001005333	MAGED1	50.15	79.56	101.96	111.99	65.68	126.83	53.35	27.13	46.77	19.63	39.49	55.05	93.37	73.74	79.16	31.63	92.39	79.11	56.28	105.68	64.52	70.73	53	57.47	30.06	39.64	60.86
NM_001005335	HNRNPL	63.17	56.68	74.76	57.38	80.21	54.97	76.39	57.38	62.29	94.77	66.18	66.18	60.35	64.52	89.25	72.56	56.43	57.19	67.2	78.56	71.35	57.12	51.23	50.52	41.47	47.92	43.5
NM_001005336	DNM1	2.04	10.32	4.91	1.81	10.87	10.01	6.1	5.16	2.61	7.88	24.69	5.75	3.74	2.61	2.58	0.61	2.84	5.06	1.88	0.55	0.75	1.04	0.62	1.65	1.07	6.16	1.43
NM_001005337	PKP1	0.13	0.26	0.05	0.37	0.66	0.06	0.04	0.28	0.47	0.07	0.01	1.02	0.1	0.07	0.11	27.52	0.15	0.11	1.69	0.94	20.42	0.05	0	0.03	0.05	0.49	0
NM_001005339	RGS10	23.21	22.37	27.6	45.17	16.57	14.04	95.72	17.06	40.9	8.41	20.3	32.79	19.56	57.19	24.59	29.89	151.7	18.54	37.8	26.65	38.95	21.5	10.71	20.29	44.04	24.62	8.03
NM_001005340	GPNMB	76.9	184.57	94.29	71.13	18.69	131.43	89.64	56.85	24.82	15.58	22.55	58.14	43.61	53.93	35.82	146.45	629.88	229.75	70.45	42.05	21.34	336.52	30.25	332.02	2307.57	72.62	62.01
NM_001005353	AK4	4.78	4.04	7.67	4.67	6.94	4.21	8.52	5.04	26.06	7.27	5.88	2.74	5.68	9.3	9.29	6.13	8.73	11.31	4.56	3.18	11.36	2.08	0.65	0.77	0.45	3.25	0.97
NM_001005354	PRR13	32.04	27.07	40.61	91.26	43.92	26.5	60.88	86.15	37.47	53.44	86.36	23.83	54.07	48.67	32.01	95.47	40.25	37.54	83.75	74.2	82.15	35.92	22.77	27.85	35.81	35.23	25.16
NM_001005356	POTEG	0	0.32	0	0.02	0.04	0.01	0.14	0	0	0.19	0.15	0.01	0	0.42	0.06	0	0.14	0	0	0.06	0	0	0	0	0	0	0
NM_001005360	DNM2	21.32	25.08	30.25	22.19	44.12	34.05	22	25.84	45.89	28.18	35.6	26.93	25.75	25.02	33.03	71.9	53.3	38.9	66.92	50.18	45.31	24.93	18.19	22.09	22.15	24	19.88
NM_001005361	DNM2	20.69	24.61	29.04	21.71	42.44	32.15	21.43	25.04	43.72	27.51	34.49	25.64	24.92	24.15	31.19	69.79	51	37.94	64.35	48.9	43.83	24.68	17.8	21.39	21.57	23.1	19.48
NM_001005362	DNM2	20.71	24.64	29.1	21.74	42.48	32.21	21.41	25.03	43.79	27.51	34.51	25.64	24.91	24.22	31.23	69.85	51.12	38.03	64.5	48.98	43.91	24.75	17.82	21.44	21.62	23.15	19.5
NM_001005365	POTEA	0	0	0	0	0	0	0.01	0	0	0	0	0	0	0	0	0	0	0	0	0	0	0	0	0	0	0	0
NM_001005366	KDM2B	7.99	6.97	6.7	9.36	5.46	9.94	17.61	10.33	8.89	18.11	10.47	5.81	6.35	22.87	8.7	9.56	6.74	5.52	6	5	6.4	7.47	7.09	7.1	8.67	7.82	5.62
NM_001005367	TTYH1	0.55	3.08	1.87	10.69	0	0.03	41.48	2.43	0.12	0.43	1.32	31.56	2.2	10.74	0.31	0.23	0.3	0.02	0.22	0.17	0.33	0.3	1.17	0.67	0.16	18.19	0.62
NM_001005368	ZNF32	19.5	14.88	14.19	16.6	7.72	8.16	16.41	15.66	14.69	26.81	16.89	7.52	17.86	14.84	14.06	14.49	7.77	14.26	14.3	18.05	5.66	25.25	30.25	26.96	21.72	23.72	31.14
NM_001005369	MTIF2	9.36	9.09	12.55	15.48	6.35	16.58	32.33	21.17	16.84	27.68	26.68	13.73	14.67	15.75	39.44	14.12	14.06	9.47	13.14	18.73	17.74	7.99	6.85	7.4	8.53	8.36	6.74
NM_001005373	LRSAM1	5.64	6.5	4.3	5.23	5.67	3.82	6.33	5.31	3.71	7.03	7.3	6.69	5.64	4.13	8.3	3.78	4.25	3.85	6.21	3.98	6.66	6.88	7.79	7.31	6.68	5.82	7.29
NM_001005374	LRSAM1	5.63	6.51	4.3	5.33	5.74	3.82	6.23	5.27	3.8	6.96	7.36	6.75	5.59	4.08	8.33	3.84	4.26	3.65	6.15	4.01	6.66	6.85	7.95	7.46	6.74	5.85	7.47
NM_001005376	PLAUR	6.16	33.47	15.68	11.36	9.37	12.26	15.35	12.52	12.31	6.76	5.08	13.27	7.81	11.49	11.64	10.78	4.49	16.98	34.18	9.14	6.45	19.64	1.81	5.77	16.62	4.28	2.69
NM_001005377	PLAUR	8.27	45.65	21.02	13.55	13.81	15.2	19.17	15.5	16.26	8.71	6.54	17.29	9.15	15.05	12.93	15.37	5.77	21.96	43.89	11.56	8.61	24.17	2.43	7.41	20.3	5.99	3.58
NM_001005386	ACTR2	43.69	54.97	62	48.63	59.83	71.16	80.23	61.87	71.65	58.85	61.98	54.44	37.98	51.3	82.45	58.96	54.67	76.01	84.58	50.6	59.24	55.36	28.04	37.64	68.53	39.96	29.96
NM_001005388	NFASC	7.51	0.86	3.48	1.67	0.49	0.22	0.66	0.19	0.09	0.12	2.54	0.62	1.38	0.82	2.36	0.37	2.95	0.83	1.44	0.36	0.86	11.13	7.82	10.69	10.64	9.97	8.03
NM_001005389	NFASC	6.13	0.97	2.95	1.7	0.58	0.29	0.82	0.35	0.1	0.1	2.22	0.78	1.35	1.01	2.45	0.32	2.55	0.93	1.42	0.31	0.84	9.56	7.27	8.85	8.68	8.85	6.67
NM_001005404	YPEL2	6.69	6.05	16.87	18.6	3.51	7.79	10.55	20.29	11.11	6.62	10.12	3.55	11.26	19.09	10.36	9.44	7.7	6.55	5.23	6.34	4.59	8.73	6.1	6.61	10.08	10.34	3.78
NM_001005405	KRTAP5-11	0	0	0	0	0	0	0	0	0	0	0	0	0	0	0	0	0	0	0	0	0	0	0	0	0.03	0.08	0
NM_001005407	CACNA1H	16.43	0.91	4	0.53	0.36	0.43	0.37	2.06	2.54	0.25	0.16	0.79	4.27	0.57	0.88	0.7	23.19	4.67	7.82	1.85	2.15	22.5	49.54	34.78	18.17	17.36	56.04
NM_001005408	NEURL4	8.17	8.25	3.12	4.44	11.36	4.31	6.68	3.83	4.16	8.48	9.18	7.02	4	9.01	6.27	6.88	6.54	4.26	6.19	5.2	7.17	6.33	7.84	7.89	5.97	7.09	7
NM_001005413	ZWINT	21.34	8.7	14.17	7.93	15.12	29.41	28.38	24.08	12.06	52.01	15.8	14.57	17.46	16.65	25.55	32.57	9.51	14.54	13.54	16.65	22.6	3.4	0.88	1.88	1.73	1.06	1.34
NM_001005415	MARCH2	14.37	12.75	14.85	6.66	15.37	12.32	9.99	5.43	6.2	19.88	7.24	8.95	8.12	10.2	11.76	5.21	10.08	14.09	14.95	6.42	6.91	15.22	5.7	8.16	21.03	14.29	7.86
NM_001005416	MARCH2	11.75	11.67	13.07	5.93	13.9	10.78	8.49	4.73	5.35	18.05	6.44	8.02	6.66	9.06	10.2	4.68	9.07	12.72	13.11	5.63	6.11	14.3	4.98	7.55	18.94	12.14	7.25
NM_001005417	B4GALT2	15.26	24.44	22.42	16.98	15.97	11.56	27.79	24.31	18.65	32.47	38.08	36.1	20.39	25.99	34.93	23.15	21.75	23.08	18.63	19.66	20.74	15.89	16.85	16.88	9.52	12.82	24.7
NM_001005463	EBF3	2.79	0.66	0.1	5.07	0.61	0.38	5.81	0.23	0.04	0.08	0.11	2.36	0.06	0.17	0.38	0.03	0.1	0.3	0.6	0.15	0.01	0.45	0.11	0.14	0.61	2	0.03
NM_001005470	OR4B1	0	0	0	0	0	0	0	0	0	0	0	0	0	0	0	0	0	0	0	0	0	0	0	0	0	0	0
NM_001005471	OR2T6	0	0	0	0	0.02	0	0.12	0	0	0	0	0	0	0	0	0	0	0	0	0	0	0	0	0	0	0	0
NM_001005473	PLCXD3	7.95	0.25	3.59	1.1	0.04	0.09	0.56	0	0.08	0.02	0	0.02	2.14	0.01	0.57	0.93	1.96	0	0.31	1.09	0.36	21.95	18.37	23.33	9.87	1.18	25.18
NM_001005474	NFKBIZ	10.12	4.85	10.63	4.06	10.19	3.91	2	8.47	17.8	4.55	3.21	4.32	8.82	7.02	8.39	16.07	17.91	14.85	20.45	16.97	4.34	5.84	4.07	6.38	7.86	8.07	2.65
NM_001005476	PKP4	23.91	15.21	39.81	50.76	86.92	53.81	46.17	24.49	74.51	33.08	32.37	36.44	41.13	28.41	69.12	27.21	29.33	18.76	40.86	43.84	25	13.09	12.48	11.78	14.58	21.34	14.27
NM_001005491	OR10AG1	0	0	0	0	0	0	0	0	0	0	0	0	0	0.07	0	0	0	0	0	0	0	0	0	0	0	0	0
NM_001005495	OR2T3	0	0	0	0	0.02	0	0	0	0	0	0.03	0	0	0	0.02	0	0	0.12	0	0	0	0	0	0	0	0	0
NM_001005498	RHBDF2	7.72	9.69	12.1	20.29	6.17	11.73	10.72	11.67	15.94	5.24	10.77	10.22	9.42	12.74	11.5	8.46	10.93	14.93	13.85	10.17	9.31	7.8	3.34	4.7	6.68	3.43	2.61
NM_001005499	OR6C70	0	0	0	0	0	0	0.03	0	0	0	0	0	0	0	0	0	0	0	0	0	0	0	0	0	0	0	0
NM_001005502	CPM	3.77	3.36	8.16	3.08	2.69	4.48	5.7	0.99	0.65	3.39	3.4	0.8	24.13	1.8	2.13	59.01	14.87	14.57	13.88	19.47	42.37	16.47	9.52	16.09	59.09	5.54	4.01
NM_001005505	CACNA2D2	3.25	2.39	0.63	1.19	0.81	0.78	4.24	0.45	0.34	0.62	1.43	1.73	0.96	13.45	0.72	9.97	0.69	0.83	0.48	2.9	0.6	1.2	1.35	1.28	0.59	0.9	2.19
NM_001005512	OR4A47	0	0	0.04	0	0	0	0	0	0	0	0	0	0	0	0	0	0	0	0	0	0	0	0	0	0	0	0
NM_001005522	OR2T8	0	0	0.21	0.06	0.14	0	0.24	0.03	0.28	0	0.13	0.32	0.13	0.1	0	0	0	0.04	0	0.02	0	0	0	0	0	0.08	0
NM_001005526	SF3B1	36.98	39.48	37.46	74.85	43.1	86.27	72.91	35.39	66.94	70.25	33.53	41.2	64.48	42	80.37	45.28	46.98	34.54	38.49	44.54	43.06	43.56	41.86	46.36	43.79	42.12	37.47
NM_001005527	FAM19A4	0.02	0.01	0	0.03	0.25	0.03	0.25	0	0.23	0	0.01	0.07	0	0	0.06	0.02	0	0.02	0	0.02	0	0.05	0.19	0.06	0.03	0	0.07
NM_001005566	OR5B2	0.05	0	0	0	0	0	0.03	0	0	0	0	0	0	0	0.09	0	0	0	0.03	0	0	0	0	0	0	0	0
NM_001005567	OR51B5	0	0.14	0	0.06	0	0	0	0.05	0.05	0.23	0	0.03	0	0.07	0	0	0	0	0	0.02	0	0.04	0	0.04	0.04	0.16	0.03
NM_001005609	EDA	3.08	1.71	1.37	2.35	0.54	0.94	1.21	2.59	1.15	0.5	1.14	0.85	3.14	2.23	1.37	1.33	25.26	3.28	4.13	15.42	9.84	2.42	4.11	2.38	1.71	2.26	3.83
NM_001005610	EDA	1.88	1	0.73	0.83	0.29	0.51	0.69	1.35	0.57	0.13	0.63	0.42	1.1	1.14	0.73	0.73	13.38	2.45	2.21	7.41	4.37	0.96	2.82	1.47	0.75	1.06	1.71
NM_001005612	EDA	3.09	1.72	1.37	2.36	0.54	0.94	1.21	2.6	1.15	0.5	1.14	0.85	3.15	2.23	1.37	1.33	25.3	3.28	4.14	15.45	9.86	2.42	4.12	2.39	1.72	2.27	3.83
NM_001005613	EDA	1.71	0.91	0.66	0.75	0.29	0.47	0.63	1.23	0.52	0.12	0.58	0.38	1	1.04	0.69	0.67	12.2	2.23	2.01	6.74	3.98	0.87	2.57	1.34	0.71	0.97	1.55
NM_001005619	ITGB4	38.5	4.59	17.02	45.78	31.69	8.8	18.96	36.87	138.22	23.25	35.5	18.52	51.65	49.58	26.06	3.52	1.17	1.79	64.44	12.48	16.01	3.27	2.31	4.33	4.28	27.35	1.1
NM_001005731	ITGB4	38.38	4.56	17.09	45.96	31.83	8.89	19	37.15	139.12	23.24	35.69	18.61	51.73	49.87	26.11	3.53	1.17	1.79	64.58	12.56	16.09	3.16	2.27	4.22	4.21	27.28	1.08
NM_001005735	CHEK2	5.88	2.82	8.02	6.29	7.83	7.84	11.5	6.85	3.87	6.34	6.33	11.86	11.12	4.77	7.42	9.79	7.78	3.18	5.88	6.42	5.48	3.4	2.54	2.25	2.67	1.52	1.51
NM_001005738	FPR2	0.88	0.08	0.38	0.63	0.04	0.31	0.42	0.2	0.12	0.07	0.07	0.24	0.18	1.65	0.48	11.24	0.29	1	0.72	1.06	0.67	0.87	0.11	0.2	0.47	0.35	0.14
NM_001005739	VPS54	9.02	6.65	10.35	8.69	7.49	17.45	9.46	10.48	10.1	7.55	11.38	6.83	8.75	11.57	17.13	6.59	8.47	8.42	7.49	9.64	9.59	8.29	9.31	8.89	10.67	11.74	9.55
NM_001005741	GBA	9.9	15.57	10.91	16.36	17.18	15.79	17.07	14.65	7.51	12.36	16.19	16.97	9.45	13.23	18.6	13.41	12.61	21.65	20.59	30.31	22.9	16.05	5.33	9.1	17.93	8.1	5.56
NM_001005742	GBA	9.95	15.64	10.98	16.46	17.3	15.89	17.18	14.74	7.56	12.45	16.3	17.09	9.51	13.33	18.74	13.51	12.68	21.78	20.74	30.51	23.06	16.15	5.37	9.17	18.05	8.13	5.59
NM_001005743	NUMB	25.7	21.21	22.33	18.5	23.52	15.91	16.93	20.44	21.32	18.97	11.13	17.57	23.31	10.9	20.39	26.88	10.72	24.44	31.41	35.27	34.36	27.24	25.23	23.19	30.12	30.56	24.39
NM_001005744	NUMB	26.37	21.92	23.01	19.06	24.02	16.16	17.21	20.9	21.91	19.34	11.22	17.78	23.9	11.17	20.93	27.18	10.94	24.95	31.99	35.71	34.89	28.34	26.25	24.13	31.28	31.64	25.39
NM_001005745	NUMB	26.58	22.11	23.18	19.23	24.19	16.25	17.35	21.08	22.08	19.46	11.31	17.88	24.1	11.25	21.12	27.42	11.01	25.04	32.21	36	35.18	28.55	26.48	24.25	31.49	31.92	25.59
NM_001005746	CACNB4	0.27	0.38	0.08	0.04	0.29	0.15	0.24	0.09	0.08	0.1	0.06	0.14	0.05	0.35	0.15	0.03	0.06	0.15	0.13	0.12	0.04	0.24	0.14	0.21	0.14	0.21	0.07
NM_001005747	CACNB4	0.27	0.36	0.08	0.04	0.28	0.15	0.21	0.09	0.08	0.1	0.05	0.13	0.05	0.34	0.15	0.03	0.06	0.14	0.13	0.12	0.04	0.24	0.14	0.21	0.14	0.21	0.07
NM_001005751	FAM21A	1.68	1.54	1.68	1.83	0.86	2.36	2.56	1.73	1.62	2.08	0.66	1.18	1.69	1.36	2.05	1.7	1.46	1.65	1.63	1.91	1.76	2.32	1.8	2.42	1.54	2.08	1.97
NM_001005752	GJB3	1.89	0.75	4.98	1.46	1.28	6.26	1.79	4.7	1.26	1.19	2.9	1.25	2.31	12.98	14.27	4.67	0.62	0.5	29.8	1.52	2.11	0	0	0	0	1.35	0
NM_001005753	CHMP3	31.37	25.04	37.88	21.58	17.09	30.46	27.16	36.21	34.5	35.15	33.94	26.75	32.64	28.3	48.97	21.53	31.4	28.97	32.88	21.34	24.15	38.55	34.61	36.65	39.52	50.66	39.31
NM_001005781	SUMO1	18.71	17.41	22.65	28.95	12.64	34.46	31.24	15.08	31.59	24.4	24.13	21.17	27.03	17.85	16.16	19.77	20.57	17.89	19.21	19.46	16.96	16.61	14.19	13.15	14.85	18.43	16.73
NM_001005782	SUMO1	25.65	24.03	34.98	49.7	19.2	53.35	55.48	27.21	47.77	38.94	36.85	31.1	42.71	27.46	24.2	29.72	30.86	25.94	29.68	29.69	26.22	24.24	21.41	19.66	23.29	25.41	24.25
NM_001005783	HAO2	0	0.02	0.05	0	0.05	0.02	0.02	0.01	0.04	0.1	0.02	0.01	0.04	0.17	0.04	0.03	0.05	0.02	0	0.04	0.04	0.02	0.04	0	0.02	0.05	0
NM_001005849	SUMO2	44.89	28.46	51.14	52.97	29.84	29.34	66.67	59.52	38.39	38.59	47.01	24.92	40.55	53.27	36.23	60.16	44.93	42.21	50.53	64.7	40.18	44	46.6	44.67	41.88	44.75	48.39
NM_001005850	ZNF835	1.22	1.06	2.44	1.53	0.16	1.73	2.63	0.61	2.99	0.54	1.52	0.63	4.28	1.59	1.27	0.09	0.31	0.5	0.66	0.25	0.13	2.34	4.23	3	1.81	2.78	3.42
NM_001005851	ZNF780B	3.9	3.38	2.11	1.93	2.01	0.98	8.85	1.26	1.61	1.82	1.84	2.41	2.37	2.38	2.76	2.26	2.9	1.98	1.69	1.51	1.62	1.96	3.1	2.93	1.87	2.73	3.16
NM_001005853	OR6B2	0	0	0	0	0	0	0	0	0	0	0	0	0	0.03	0	0	0	0	0	0	0	0	0	0	0	0	0
NM_001005855	ATP8B2	10.5	11.03	9.45	5.54	3.04	5.34	12.46	5.48	3.59	4.63	1.64	10.88	2.74	11.11	7.1	2.38	5.8	11.28	3.78	2.67	5.48	16.13	20.51	17.27	13.68	17.78	15.9
NM_001005861	RYK	28.04	18.74	27.66	28.74	9.63	25.33	39.36	25.02	34.29	22.74	10.39	20.86	20.76	27.57	36.48	15	28.84	25.02	17.18	24.48	18.45	44.95	51.16	53.67	27.22	30.92	53.61
NM_001005862	ERBB2	38.82	29.77	27.73	94.91	24.16	31.73	68.43	38.29	37.06	209.36	73.46	36.34	61.03	45.23	37.55	106.39	47.78	61.78	53.79	73.72	59.17	14.96	24.07	21.27	8.21	41.47	24.07
NM_001005909	IP6K2	27.82	16.84	20.92	24.46	33.16	14.63	26.66	12.7	31.21	17.09	31.69	17.75	34.78	27.88	23.07	30.92	21.74	22.48	21.71	20.35	22.99	29.22	29.52	28.85	21.49	22.71	24.33
NM_001005910	IP6K2	42.46	19.05	28.97	26.12	45.45	12.24	21.51	13.58	51.86	23.01	67.86	27.78	54.4	35.36	29.35	30.21	17.15	19.61	15.34	21.08	23.96	23.43	31.09	36.09	18.2	29.21	23.28
NM_001005911	IP6K2	42.57	19.1	29.04	26.19	45.51	12.27	21.56	13.59	51.98	23.07	68.02	27.85	54.5	35.42	29.43	30.28	17.16	19.62	15.36	21.13	24	23.49	31.16	36.18	18.18	29.28	23.33
NM_001005914	SEMA3B	41.94	15.16	27.04	14.96	17.58	19.19	8.07	15.09	57.15	12.92	15.03	16.73	28.68	18.99	16.95	38	20.05	9.68	40.38	38.02	11.73	8.64	6.05	9.57	6.24	24.41	12.82
NM_001005915	ERBB3	3.4	5.23	11.92	19.84	2.62	21.89	20.01	38.9	3.56	8.84	13.66	1.75	26.45	18.15	18.42	58.22	32.86	13.48	16.47	48.47	27.06	0.27	0.4	0.71	0.11	5.4	0.18
NM_001005918	ATP7B	3.36	1.8	1.6	3.77	2.63	2.91	3.21	4.14	0.87	19.22	3.67	2.89	4.37	13.06	6.53	14.77	4.67	7.87	26.58	14.12	6.34	1.57	2.23	1.78	1.06	1.97	1.71
NM_001005920	JMJD8	22.09	26.91	18.33	37.7	22.02	29.12	19.13	29.88	17.02	38.19	35.78	26.33	21.7	34.29	19.26	28.33	30.65	41.65	34.48	73.01	42.49	29.67	26.6	28.29	19.37	29.08	26.8
NM_001005922	KRTAP5-1	0	0	0	0	0.02	0	0	0	0	0	0	0	0	0.03	0	0	0	0	0	0	0	0	0	0	0	0	0
NM_001006	RPS3A	82.54	25.13	75.82	56.44	21.96	27.05	21.69	20.94	108.37	30.45	23.94	30.88	39.96	52.22	29.84	52.62	51.52	27.35	56.64	79.38	45.13	109.06	179.97	142.76	120.15	69.78	176.77
NM_001006109	HMCES	17.62	6.75	21.33	17.42	13.22	15.65	31.72	16.62	20.39	16.4	10.9	15.09	13.77	17.78	28.04	14.7	23.06	12.9	11.53	15.41	12.91	13.86	12.06	13.01	10.39	17.1	13.24
NM_001006114	YBEY	5.92	4.75	4.53	3.1	2.01	4.59	3.99	7.51	3.23	5.87	9.35	2.74	7.07	6.99	7.92	3.18	8.38	7.83	3.17	3.15	5.53	8.17	7.37	8.16	8.45	7.02	7.21
NM_001006115	IP6K1	14.46	10.94	15.66	8.85	12.54	8.38	15.71	8.91	12.6	5.05	11.37	11.34	14.24	16.4	13.93	12.86	22.3	13.72	15.44	15.3	16.03	21.24	21.16	21.36	16.96	16.37	18.34
NM_001006600	ERBB2IP	14.96	12.72	19.02	20.51	12.56	14.61	12.05	14.85	8.46	19.03	9.35	12.1	10.77	18.69	10.27	13.92	26.97	21.44	16.32	20.36	24.1	15.39	13.1	15.03	18.74	16.81	13.73
NM_001006605	FAM69A	4.06	4.46	4.16	2.42	2.12	1.11	4.47	1.54	2.83	2.22	0.63	1.64	0.99	4.11	1.98	0.57	2.65	5.57	2.01	0.72	1.75	3.33	2.78	3.32	2.65	7.54	3.13
NM_001006607	LRRC37A2	0.76	0.08	0.35	0.51	0.51	0.27	0.69	0.79	0.63	0.2	0.82	0.46	0.68	0.2	0.48	0.7	0.49	0.47	0.35	0.4	0.19	0.34	0.28	0.54	0.62	0.7	0.16
NM_001006610	SIAH1	8.06	9.79	10.67	14.67	6.88	8.86	4.33	6.03	7.72	9.29	11.01	3.7	5.16	4.5	7.19	11.86	21.86	6.36	7.63	9.49	7.4	10.15	8.86	10.52	10.7	9.93	8.83
NM_001006612	WBP5	43.53	33.78	49.29	31.65	28.16	36.61	23.9	19.98	35.89	43.67	22.56	25.54	40.54	36.83	26.47	18.14	27.47	39.66	22.16	27.6	36	72.84	85.95	62.02	38.89	23.09	79.07
NM_001006613	WBP5	42.32	31.86	47.12	29.4	27.2	35.28	22.79	19.39	34.63	41.12	21.45	24.26	36.65	34.9	23.54	17.19	25.85	37.63	20.91	27.13	33.78	68.04	80.68	58.13	36.33	22.19	72.37
NM_001006614	WBP5	42.44	31.96	47.27	29.48	27.28	35.39	22.86	19.45	34.73	41.25	21.51	24.28	36.76	35	23.62	17.24	25.93	37.74	20.98	27.21	33.86	68.22	80.92	58.3	36.44	22.26	72.58
NM_001006616	TSPAN17	9.77	9.08	23.15	17.03	27.94	28.74	14.31	11.51	22.14	9.95	13.69	33.06	14.46	14.32	34.37	8.72	13.58	17.01	14.97	20.43	12.1	12.35	5.32	6.57	8.96	7.3	5.63
NM_001006617	MAPKAP1	26.44	18.07	27.3	20.97	24.26	29.23	38.19	28.51	18.59	17.82	25.09	16.07	23.48	11.06	30.6	18.52	15.28	19.27	24.61	12.4	20.25	24.96	17.59	19.33	27.5	17.78	24.27
NM_001006618	MAPKAP1	11.06	13.06	23.73	13.25	21.25	25.01	28.52	19.5	13.5	12.49	19.09	13.32	16.38	8.26	25.53	15.44	12.72	17.04	19.33	11.25	17.92	16.45	11.94	12.54	20.16	12.94	14.61
NM_001006619	MAPKAP1	26.02	17.74	26.52	19.52	23.72	28.31	36.78	27.1	18.2	17.4	24.7	15.71	22.55	10.81	29.34	17.85	14.78	18.66	23.98	11.89	19.69	24.67	17.21	19.11	26.99	17.62	24.16
NM_001006620	MAPKAP1	27.71	18.16	26.58	21.2	23.72	28.74	37.03	28.42	18.81	17.82	25.23	16.05	23.14	10.94	29.4	18.35	14.75	18.82	24.45	11.97	19.65	25.01	17.44	19.65	27.34	17.69	24.69
NM_001006621	MAPKAP1	28.15	17.97	26.16	21.11	23.57	28.36	36.42	28.24	18.66	17.69	24.89	15.87	23.04	10.89	28.94	18.3	14.64	18.49	24.23	11.71	19.39	24.83	17.4	19.47	27.24	17.57	24.78
NM_001006622	WDR33	5.07	4.92	7.78	6.11	15.01	4.93	7.64	4.66	8.23	7.09	6.33	7.21	7.2	8.45	6.38	5.47	6.98	5.51	7.12	9.63	7.41	5.53	5.67	5.36	6.31	6.52	5.61
NM_001006623	WDR33	4.67	4.48	6.16	5.15	11.79	4.19	6.47	4.07	6.71	6.54	6.2	6.03	6.05	7.01	5.19	4.6	5.74	4.5	5.84	7.51	6.01	4.91	5.27	5.31	5.35	5.99	5.64
NM_001006624	PDPN	8.45	44.4	16.27	5.73	6.97	5.83	10.87	9.26	6.25	18.14	3.39	7.14	5.71	7.07	7.89	1.95	47.44	39.79	9.86	2.4	1.8	20.17	15.23	19.94	11.89	8.65	18.7
NM_001006625	PDPN	8.42	44.19	16.24	5.67	6.96	5.81	10.78	9.14	6.21	18.07	3.37	7.05	5.65	7	7.89	1.95	47.22	39.72	9.83	2.39	1.8	19.96	15.1	19.79	11.88	8.63	18.65
NM_001006626	CHRM2	0.09	0	0.01	0	0.01	0	0	0	0	0	0.02	0	0.01	0	0	0	0.02	0.03	0	0.02	0	0.01	0.03	0.12	0.02	0.09	0.01
NM_001006627	CHRM2	0.09	0	0.04	0	0.01	0	0	0	0	0	0.02	0	0.01	0	0	0	0.01	0.03	0	0.02	0	0.01	0.03	0.11	0.02	0.09	0.01
NM_001006628	CHRM2	0.1	0	0.02	0	0.01	0	0	0	0	0	0.03	0	0.01	0	0	0	0.02	0.03	0	0.02	0	0.01	0.03	0.13	0.02	0.1	0.02
NM_001006629	CHRM2	0.1	0	0.02	0	0.01	0	0	0	0	0	0.03	0	0.01	0	0	0	0.02	0.03	0	0.02	0	0.01	0.03	0.13	0.02	0.1	0.02
NM_001006630	CHRM2	0.09	0	0.04	0	0.01	0	0	0	0	0	0.02	0	0.01	0	0	0	0.01	0.03	0	0.02	0	0.01	0.03	0.11	0.02	0.08	0.01
NM_001006631	CHRM2	0.1	0	0.02	0	0.01	0	0	0	0	0	0.03	0	0.01	0	0	0	0.02	0.03	0	0.02	0	0.01	0.03	0.13	0.02	0.09	0.01
NM_001006632	CHRM2	0.1	0	0.02	0	0.01	0	0	0	0	0	0.03	0	0.01	0	0	0	0.02	0.03	0	0.02	0	0.01	0.03	0.13	0.02	0.1	0.02
NM_001006634	ARHGAP17	13.67	12.75	12.98	14.38	10.97	14.5	11.03	12.64	9.41	11.84	15.83	9.46	8.71	16.09	18	9.72	10.17	13.19	13.36	10.5	8.58	18.66	11.52	15.24	19.3	14.46	10.43
NM_001006636	GTDC1	6.66	4.44	5.2	4.26	13.88	5.88	9.45	2.94	1.87	4.73	2.31	4.27	3.4	1.5	5.02	5.47	13.48	7.89	5.46	6.14	5.07	12.23	9.3	9.3	10.64	5.27	8.69
NM_001006638	RAB37	1	0.48	0.86	0.86	0.03	0.16	0.73	0.25	0.18	0.05	0.13	0.07	0.27	0.59	0.2	2.01	1.97	0.8	1.31	0.7	1.22	0.41	0.29	0.91	2.68	1.31	0.06
NM_001006639	TCEAL1	29.09	6.66	14.93	8.28	7.78	9.93	5	2.74	16.68	6.3	5.68	5.42	8.83	8.1	4.06	4.3	9.17	6.58	5.14	6.86	4.63	39.83	37.27	45.11	37.72	29.16	38.73
NM_001006640	TCEAL1	27.44	6.08	14.11	7.88	7.34	9.29	4.79	2.63	15.84	6.05	5.33	5.24	8.18	8.05	4.02	3.83	8.81	6.26	5.02	6.35	4.33	38.07	34.68	42.23	35.16	28.03	36.9
NM_001006641	SLC25A25	6.68	3.58	7.72	2.72	6.35	4.97	3	5.42	3.31	2.51	4.67	3.85	12.46	4.33	6.36	9.83	5.99	4.94	6.81	4.95	10.13	17.25	13.65	19.04	9.23	12.09	12.65
NM_001006642	SLC25A25	6.14	3.21	6.83	2.54	5.62	4.39	2.61	4.84	2.98	2.39	4.28	3.5	11.56	4.04	5.86	8.88	5.19	4.49	6.07	4.48	8.9	15.21	12.02	17.39	8.06	10.75	11.2
NM_001006655	FAM149A	3.81	2.08	1.73	0.86	1.41	0.63	1.81	1.51	0.31	0.74	2.08	1.97	1.5	2.26	1.47	8.43	9.17	5.13	6.89	13.93	1.76	2.22	4.14	2.9	1.37	8.59	4.34
NM_001006656	ZNF473	4.89	1.78	3.31	2.96	3.96	3.76	6.63	2.86	3.12	4	2.37	3.07	5.08	4.65	3.55	6.07	3.74	1.87	2.56	2.16	3.2	2.25	2.51	2.39	1.88	3.23	2.45
NM_001006657	WDR35	4.02	3.01	1.81	3.34	3.93	2	7.49	1.96	3.65	9.8	2.65	5.27	3.32	3.62	4.16	2.24	3.94	2.56	2.55	2.73	3.21	3.75	4.92	6.01	3.39	6.31	5.49
NM_001006658	CR2	0.13	0.7	0.14	0.13	0.38	0.07	5.88	0.33	0.28	0.58	0.1	0.23	0.01	0.2	0.48	0.05	0	0.03	1.28	0.06	0.03	0.02	0.02	0	0.01	0	0
NM_001006665	RPS6KA1	5.46	6.56	9.17	10.51	21.19	8.71	15.83	6.66	13.85	12.01	6.28	11.67	7.67	8.9	13.01	23.4	17.19	11.04	56.71	22.87	21.85	18.19	1.22	5.56	24.53	7.19	1.45
NM_001006666	APOBEC3F	3.24	1.63	3.4	5.63	1.23	1.8	1.87	2.46	1.43	1.99	1.49	2	3.82	1.48	1.99	1.77	3.15	1.1	1.92	2.15	1.79	3.22	6.02	4.87	3.23	2.96	5.52
NM_001006681	SPIN2B	1.46	1.32	2.48	3.93	1.54	1.59	1.48	1.43	1.5	0.97	1.6	1.5	2.64	1.97	1.49	0.79	1.45	1.16	1.84	1.4	1.4	1.86	2.06	2.47	1.49	1.9	1.47
NM_001006682	SPIN2B	1.52	1.38	2.58	4.1	1.61	1.65	1.55	1.47	1.56	0.98	1.67	1.56	2.75	2.05	1.55	0.83	1.51	1.21	1.92	1.46	1.46	1.94	2.09	2.58	1.55	1.94	1.53
NM_001006683	SPIN2B	1.52	1.38	2.59	4.11	1.61	1.66	1.55	1.48	1.57	0.99	1.68	1.56	2.76	2.05	1.56	0.83	1.51	1.21	1.92	1.46	1.46	1.95	2.1	2.58	1.56	1.95	1.54
NM_001006684	TCEAL8	34.98	32.26	36.28	27.07	28.14	38.25	21.39	20.65	27.23	22.47	28.24	20.56	21.63	35.91	24.17	21.18	9.3	29.56	22.2	28.65	18.53	41.9	44.37	43.08	33.56	34.62	46.26
NM_001006932	RPS6KA2	12.54	8.84	8	7.14	5.94	6.95	4.29	9.39	4.38	6.64	4.75	5.03	7.14	6.63	4.62	5.91	17.2	7.48	7.58	6.62	3.22	19.63	21.67	22.2	21.76	13.98	20.45
NM_001006933	TCEAL3	46.14	20.45	35.5	22.99	32.17	27.88	19.6	8.99	23.62	15.43	15.08	3.61	27.44	21.79	13.96	5.5	15.48	19.02	8.54	14.96	14.38	57	47.72	73.25	46.88	42.04	63.59
NM_001006935	TCEAL4	125.55	39.94	91.28	39.98	40.06	46.78	31.59	19.45	83.63	36.09	37.25	23.67	48.65	40.7	30.93	21.83	56.87	40.91	36.03	49.07	40.06	180.23	164.05	202.92	191.21	97.12	175.94
NM_001006937	TCEAL4	126.04	40.1	91.64	40.13	40.21	46.96	31.72	19.52	83.96	36.23	37.4	23.76	48.84	40.86	31.05	21.91	57.09	41.07	36.17	49.26	40.22	180.93	164.68	203.7	191.95	97.49	176.62
NM_001006938	TCEAL6	4.75	0.06	0.35	0.04	0	0	0.02	0	0.05	0	0	0	0.04	0	0.04	0	0.03	0.15	0.04	0.02	0.01	1.42	3.39	2.03	0.62	3.17	8.19
NM_001006939	LRRC18	0	0	0.02	0.23	0	0	0	0.02	0	0	0	0	0.23	0	0	0.03	0.06	0	0	0.01	0.04	0.09	0.04	0.19	0.04	1.5	0.05
NM_001006941	ALG3	16.67	13.18	28.41	33.95	27.53	26.28	40.29	16.37	19.7	17.91	32.81	24.38	34.99	16.54	36.7	24.29	32.07	30.9	29.36	33.79	39.42	11.79	7.52	8.52	10.4	9.26	8.07
NM_001006943	EPHA8	0	0.02	0	0	0.01	0.02	0.02	0	0.36	0.03	0	0.01	0.05	0.03	0.02	0.03	0.12	0.02	0.06	0.04	0	0	0	0	0	0	0
NM_001006944	RPS6KA4	8.12	7.65	6.04	7.39	8.58	13.41	7.12	8.84	9.92	5.32	8.21	9.75	9.94	3.82	13.38	3.46	9.48	7.86	9.31	7.68	7.49	7.44	3.74	5.08	8.59	7.49	5.38
NM_001006945	LRIF1	5.26	3.93	6.71	3.87	4.16	5.62	7.54	11.71	3.77	9.01	10	7.25	7.13	5.32	8.35	4.4	5.76	3.95	5.06	4.03	5.53	5.51	7.46	6.23	4.9	5.24	7.07
NM_001006946	SDC1	1.9	178.55	13.23	12.79	19.54	36.41	23.9	37.59	3.62	19.96	8.77	32.56	4.9	3.05	8.6	69	157.06	34.19	58.68	46.8	87.39	1.2	1.83	1.96	0.8	3.56	3.2
NM_001006947	UHRF1BP1L	4.16	3.87	3.98	4.13	1.67	3.51	8.15	3.2	2.52	2.86	2.26	5.35	3.57	8.16	4.46	3.45	4.34	4.34	2.92	4.99	4.24	4.84	4.47	4.66	5.68	5.62	4.37
NM_001007	RPS4X	967.48	423.09	1083.14	1470.72	666.82	518.14	532.14	807.48	1079.71	447.01	417.78	386.81	1627.81	1242.3	686.5	873.84	1404.67	647.68	916.61	1364.43	1090.23	1392.39	2078.92	1646.03	1160.61	960.41	1824.04
NM_001007022	ODF2L	6.54	4.88	4.36	4.99	6.47	8.9	5.36	9.53	3.68	7.21	6.86	9.37	3.97	6.06	7.94	6.44	4.35	7.59	5.98	6.23	8.69	4.27	3.44	3.81	3.21	6.13	3.43
NM_001007023	DIO2	0.16	9.29	0.82	0.11	0.81	1.96	5.94	13.69	0.59	0.13	5.48	24.83	2.48	1.4	0.81	4.17	0.16	0.43	1.25	0.27	0.12	0.07	0.08	1.45	0.05	0.68	0.05
NM_001007024	GOSR1	10.36	7.46	8.24	11.15	6.5	8.5	13.94	9.63	5.29	10.58	5.87	6.08	11.62	7.9	6.29	9.17	11.16	13.17	11.66	13.43	12.7	10.45	11.59	10.8	9.86	12.14	10.41
NM_001007025	GOSR1	10.38	7.48	8.26	11.15	6.52	8.54	13.97	9.65	5.31	10.6	5.88	6.11	11.65	7.93	6.3	9.21	11.19	13.2	11.69	13.46	12.74	10.48	11.63	10.83	9.9	12.17	10.44
NM_001007026	ATN1	59.35	59.46	56.24	197.32	88.1	71.53	107.19	71.35	57.31	83.73	70.13	81.01	48.98	143.47	134.93	41.45	33.79	32.82	31.07	39.45	43.7	77.21	116.15	94.49	54.61	59.26	85.11
NM_001007027	ALG8	14.64	10.51	23.55	17.4	14.62	15.78	13.19	19.02	17.45	14.36	35.35	12.04	16.86	17.95	22.16	17.17	23.01	15.14	11.38	20.21	17.61	10.66	10.55	10.6	9.62	8.53	10.2
NM_001007033	CLEC6A	0.03	0.02	0.26	0.18	0.04	0.06	0.1	0	0.02	0	0.1	0	0	0.04	0.11	0	0.01	0.02	0.36	0	0.03	0.02	0	0.12	0	0.05	0
NM_001007067	SDCBP	52.77	48.92	77.78	45.89	42.03	61.93	29.12	28.87	34.96	38.8	33.24	41.89	24.66	39.87	59.5	28.27	44.43	78.08	53.24	46	20.56	120.96	50.66	77.82	227.78	51.37	47.94
NM_001007068	SDCBP	52.93	48.96	77.84	46.04	42.1	62	29.2	28.84	35.05	38.86	33.38	41.97	24.6	39.93	59.51	28.31	44.46	78.22	53.32	46.07	20.59	120.97	50.69	77.96	227.89	51.46	48.12
NM_001007069	SDCBP	52.77	48.92	77.78	45.89	42.03	61.93	29.12	28.87	34.96	38.8	33.24	41.89	24.66	39.87	59.5	28.27	44.43	78.08	53.24	46	20.56	120.96	50.66	77.82	227.78	51.37	47.94
NM_001007070	SDCBP	52.84	48.99	77.89	45.96	42.08	62.02	29.16	28.91	35.01	38.85	33.28	41.94	24.69	39.92	59.58	28.31	44.49	78.19	53.32	46.07	20.59	121.13	50.73	77.93	228.09	51.45	48.01
NM_001007072	ZSCAN2	2.17	2.28	2.43	2.47	3.22	4.45	3.97	2.04	2.26	2.01	3.85	1.53	4.68	1.27	3.45	2.75	2.73	2.42	2.62	3.07	3.3	2.75	2.71	3.73	2.13	1.38	3.29
NM_001007073	RPL32	155.64	52.64	164.84	119.6	51.22	111.21	145.55	92.39	256.76	58.38	109.28	46.14	242.8	124.68	116.9	114.2	165.13	79.55	119.8	116.3	104.28	185.8	301.79	232.06	171.9	135.66	267.57
NM_001007074	RPL32	153.85	52.03	162.91	118.2	50.64	109.81	143.78	91.28	253.72	57.69	107.91	45.58	239.97	123.22	115.41	112.89	163.2	78.54	118.34	114.89	103.05	183.67	298.38	229.44	169.86	134.11	264.5
NM_001007075	KLHL5	5.71	4.88	5.75	6.41	1.68	4.2	7.58	6.19	2.83	4.84	3.61	4.35	3.22	7.79	3.98	4.72	3.81	6.15	5.63	5.95	4.26	8.58	7.89	7.59	8.22	5.06	8.14
NM_001007088	ZNF182	3.17	8.65	3.61	4.24	4.35	2.83	3.55	1.9	2.85	2.53	3.39	4.63	3.14	3.43	4.17	2.22	2.59	2.18	2.83	2.42	3.32	3.56	3.94	4.21	3.55	3.73	3.89
NM_001007089	RESP18	0	0	0	0	0	0	0	0	0	0	0	0	0	0	0	0	0	0	0	0	0	0	0	0	0	0	0
NM_001007090	C8orf48	0.63	1.25	1.07	0.16	1.67	0.22	0.21	0.21	0.74	0.13	0.17	1.11	0.26	2.02	1.27	0.07	0.23	0.5	0.19	0.34	0.09	0.75	0.68	1.03	0.92	1.62	1.05
NM_001007094	ZNF37A	8.15	5.46	7.12	3.73	6.78	5.98	7.85	2.49	4.87	4.53	5.61	6.31	11.61	6.65	12.63	6.88	4.48	4.52	4.7	3.35	6.9	6.43	8	8.37	6.68	9.13	8.9
NM_001007097	NTRK2	14.71	1.01	2.5	1.27	0.26	1.29	0.48	0.28	0.1	0.43	0.82	0.07	0.29	0.33	0.61	0.46	0.92	1.44	1.7	4.88	0.17	12.97	9.28	8.64	8.25	7.61	7.71
NM_001007098	SCP2	5.65	2.95	5.37	2.13	4.29	4.97	3.15	1.98	6.86	0.85	3.41	3.54	4.23	2.76	4.07	2.96	5.16	4.25	4.54	4.32	4.43	10.01	11.41	9.22	10.63	9.37	11.33
NM_001007099	SCP2	48.07	37.5	55.04	42.36	73.56	61.55	33.69	35.35	66.09	38.51	63.9	32.48	51.6	60.32	90.36	44.91	39.3	50.17	51.51	46.15	60.12	57.05	47.18	43.29	56.28	55.58	50.92
NM_001007100	SCP2	48.38	37.73	55.39	42.63	74.02	61.94	33.9	35.57	66.51	38.75	64.31	32.69	51.93	60.7	90.93	45.19	39.55	50.48	51.84	46.44	60.5	57.41	47.48	43.56	56.64	55.93	51.25
NM_001007101	ZNF484	2.7	1.53	1.91	1.07	2.11	1.17	1.46	2.32	1.83	1.05	1.43	1.43	2.81	1.02	1.97	1.93	1.79	1.51	1.67	0.83	1.61	2.58	3.57	2.67	3.03	3.12	3.17
NM_001007102	L3MBTL3	3.58	3.57	3.3	2.83	1.26	2.83	3.06	1.96	0.79	3.21	1.84	1.75	2.27	3.21	4.25	1.92	1.61	4.43	3.08	3.47	1.39	7.44	5.68	7.05	4.49	4.73	5.66
NM_001007122	FSD2	0	0.01	0	0	0.02	0.01	0.02	0.01	0.01	0.02	0	0	0.02	0	0.01	0.02	0	0.01	0.01	0	0	0	0	0	0	0.01	0.01
NM_001007125	LKAAEAR1	0	0.24	0.13	0.4	0.23	0.04	0.45	0.06	0	1.34	0	0.38	0.18	0.15	0.05	0	0.16	0.09	0.06	0	0.08	0	0	0	0	0.81	0
NM_001007139	IGF2	396.35	179.43	513.81	67.76	1.5	10.67	231.33	57.99	42.18	917.63	9.27	206.46	104.51	88.84	70.37	5.42	4.24	23.2	2.68	5.82	5.23	15.53	79.01	51.32	26.51	215.45	15.07
NM_001007156	NTRK3	4.02	2.08	0.12	0.26	1.34	0.25	0.17	0.04	0.04	0.81	0.04	0.08	0.15	0.05	0.14	0	0.08	0.41	0.33	0.06	0.01	0.6	1.33	1.06	1.18	3.92	0.37
NM_001007169	ZNF483	1.49	0.1	0.46	0.2	0.02	0.1	0.37	0.26	0.47	0.25	0.16	0.18	0.15	0.44	0.34	0.14	0.36	0.08	0.17	0.31	0.21	1.22	2.25	1.94	0.77	2.35	2.34
NM_001007176	C8orf22	0.04	0	0	0	0	0	0	0	0	0	0	0	0	0	0	0	0	0	0	0	0	0	0	0	0	0	0
NM_001007188	DEPDC5	3.75	1.34	2.88	2.63	4.35	2.9	2.67	1.86	1.26	1.8	1.95	4.9	2.4	1.95	3.35	3	4.39	2.18	2.19	3.36	4.09	3.23	3.22	3.74	2.47	3.12	3.95
NM_001007189	IGIP	4.42	3.89	3.03	1.47	3.82	1.93	0.59	2.42	3.62	1.45	1.22	1.56	2.77	1.38	1.65	0.88	3.06	2.81	2.61	1.36	2.36	4.3	5.67	5.31	4.83	7.52	6.67
NM_001007214	CACYBP	10.87	7.29	11.83	11.56	11.3	7.4	25.41	14.91	8.77	8.55	16.28	8.09	14.36	14.13	12.14	12.92	9.87	8.96	11.55	15.1	17.84	11.58	17.77	13.54	11.52	11.18	17.17
NM_001007225	IGF2BP2	8.58	12.78	29.36	31.21	1.13	21.28	68.97	19.31	9.55	41	19.09	24.85	15.43	28.07	42.12	22.99	29.88	25.44	34.5	23.79	39.53	6.87	10.74	8.64	1.27	7.91	8.07
NM_001007226	SPOP	21.58	14.34	13.52	18.15	10.94	8.22	20.24	16.91	16.56	14.7	18.15	9.2	11.25	20.64	17.67	12.01	22.45	18.63	14.2	20	20.4	24.33	24.05	24.15	20.04	26.65	23.51
NM_001007227	SPOP	22.45	14.9	14.06	18.89	11.39	8.55	21.01	17.59	17.22	15.29	18.85	9.54	11.69	21.48	18.38	12.5	23.33	19.39	14.76	20.83	21.2	25.31	24.99	25.14	20.81	27.72	24.45
NM_001007228	SPOP	22.85	15.14	14.32	19.22	11.59	8.7	21.39	17.89	17.49	15.55	19.18	9.71	11.9	21.86	18.71	12.73	23.75	19.74	15.03	21.2	21.57	25.76	25.42	25.55	21.18	28.21	24.89
NM_001007229	SPOP	22.47	14.89	14.07	18.91	11.4	8.55	21.02	17.59	17.2	15.29	18.86	9.61	11.69	21.5	18.4	12.55	23.35	19.4	14.78	20.83	21.21	25.32	24.98	25.13	20.83	27.77	24.52
NM_001007230	SPOP	22.08	14.66	13.83	18.59	11.21	8.41	20.66	17.29	16.94	15.04	18.54	9.45	11.49	21.13	18.08	12.34	22.95	19.07	14.52	20.47	20.85	24.88	24.57	24.74	20.47	27.29	24.1
NM_001007231	ARHGAP25	5.4	5.41	10.52	8.85	1.1	2.83	6.58	5.48	4	1.57	1.81	3.4	4.74	4.75	6.37	2.02	3.19	5.18	6.42	5.96	2.53	16.32	7.72	15.51	27.26	4.56	24.72
NM_001007232	CARD17	0	0.06	0.83	1.26	0.19	0.04	0.48	0.05	0.08	0.3	0	0.11	0	0	0.15	0.51	0.08	0.25	0.06	0.1	0	0	0	0	0	0	0
NM_001007233	ERCC8	2.58	2.09	2.66	2.06	2.53	1.61	1.49	0.94	1.7	3.63	1.62	2.14	1.71	2.06	1.32	1.49	2.24	1.93	2.22	1.45	2.25	2.5	2.17	2.36	2.61	2.25	3.04
NM_001007234	ERCC8	1.65	1.87	2.67	1.61	2.02	1.49	1.04	0.76	1.55	3.32	1.15	1.99	1.47	1.7	1.26	1.62	1.87	1.6	2.06	1.73	2.14	2.27	1.55	2.19	2.26	2.24	2.65
NM_001007237	IGSF3	1.93	3.44	2.82	4.19	2.78	1.56	6.48	5.83	1.78	8.52	2.59	7.29	2.52	7.67	9.15	46.28	19.72	23.24	12.82	29.1	40.85	2.18	0.63	0.96	0.78	2.3	0.56
NM_001007239	METTL13	8.08	7.23	10.26	11.26	16.12	8.17	24.81	12.67	12.53	8.92	15.57	10.33	15.41	15.72	13.62	10	8.28	11.67	8.56	10.6	13.14	7.9	6.95	6.73	7.47	7.97	7.69
NM_001007240	GP2	0	0	0	0	0	0	0	0	0	0	0	0	0.01	0	0	0	0	0	0.05	0	0.71	0	0	0	0	0	0
NM_001007241	GP2	0	0	0	0	0	0	0	0	0	0	0	0	0.01	0	0	0	0	0	0.03	0	0.67	0	0	0	0	0	0
NM_001007242	GP2	0	0	0	0	0	0	0	0	0	0	0	0	0.01	0	0	0	0	0	0.03	0	0.67	0	0	0	0	0	0
NM_001007245	IFRD1	6.07	5.95	11.76	5.46	12.81	11.99	8.4	5.54	11.86	15.14	10.65	4.55	4.79	9.81	23.78	4.73	3.33	6.32	5.52	7.83	5.53	6.52	5.26	6.48	5.68	6.34	5.64
NM_001007246	BRWD1	5.05	4.6	5.19	5.72	2.84	1.76	5.64	3.48	10.39	9.29	6.48	3.49	4.26	6.5	2.89	3.97	7.8	6.47	1.93	3.87	2.92	5.39	5.74	5.42	4.66	5.19	6.93
NM_001007248	ZNF599	1.16	1.45	0.82	1.12	2.34	0.5	1.12	1.04	1.15	1.64	2.01	1.27	1.21	1.4	2.12	0.76	0.76	0.96	0.5	0.5	0.42	1.69	2.07	1.66	1	1.73	2.01
NM_001007250	SCP2	43.33	31.57	47.91	37.41	65.8	54.82	29	31.43	58.34	34.47	56.94	27.56	44.89	51.73	75.82	40.13	34.91	43.37	43.47	41.03	50.9	48.78	39.8	36.8	48.87	49.12	44.7
NM_001007253	ERV3-1	4.49	5.57	11.93	12.68	11.98	9.14	2.6	8.73	10.97	68.37	24.28	6.78	8.69	14.99	18.13	4.21	2.04	10.51	6.61	1.43	2.19	6.81	4.75	4.72	2.86	9.63	7.43
NM_001007255	KLHDC9	2.96	1.53	2.22	7.83	5.98	3.66	2.71	10.67	2.19	6.63	11.64	3.26	7.37	7.04	4.24	6.47	4.16	4.99	4.2	5.39	4.69	2.13	3.93	2.32	0.88	5.5	2.71
NM_001007257	PRDM2	10.7	10.25	11.85	8.35	18.13	7.12	18.23	7.46	14.91	9.03	4.91	11.81	11.85	7.55	6.07	8.87	14.49	12.66	8.69	13.1	11.53	13.6	19.13	17.84	13.87	11.43	15.67
NM_001007259	SETD4	5.04	4.36	5.08	3.11	3.85	4.81	4.04	6.86	7.07	9.21	8.32	7.12	5.1	7.93	5.51	7.66	6.85	7.43	3.3	7.17	8.08	4.35	3.97	5.38	4.99	5.63	3.71
NM_001007261	SETD4	4.71	4.06	4.7	2.88	3.6	4.46	3.74	6.35	6.54	8.55	7.8	6.69	4.72	7.34	5.11	7.09	6.36	6.96	3.06	6.68	7.53	4.09	3.67	5.03	4.62	5.21	3.46
NM_001007267	PLA2R1	4.77	3.69	3.18	2.58	0.85	0.88	0.69	1.09	2.48	0.62	1.54	1.88	2.83	0.98	1.51	0.35	0.94	2.94	1	0.53	0.19	4.77	7.12	6.77	3.64	5.99	7.91
NM_001007269	GEMIN7	5.67	2.49	4.22	4.99	4.83	4.06	4.85	2.55	5.22	2.67	2.19	5.62	4.19	2.45	6.78	9.83	4.35	4.2	5.66	3.32	7.31	2.78	1.98	2.45	2.39	2.49	2.04
NM_001007270	GEMIN7	5.38	2.38	4.02	4.78	4.88	3.99	4.61	2.44	4.86	2.64	2.24	5.34	4.29	2.37	6.46	9.9	4.12	3.96	5.65	3.13	7.03	2.59	1.71	2.31	2.35	2.63	2.09
NM_001007271	DUSP13	0.03	0	0	0	0	0.16	0	0.03	0	0.14	0	0	0.02	0	0	0.24	0.01	0.02	0	0.05	0	0	0	0	0	0.02	0
NM_001007272	DUSP13	0.05	0	0	0	0	0.14	0	0.05	0	0.11	0	0	0	0	0	0.23	0.02	0	0	0.04	0	0	0	0	0	0	0
NM_001007273	DUSP13	0.04	0	0	0	0	0.14	0	0.04	0	0.1	0	0	0.02	0	0	0.25	0.01	0.03	0	0.05	0	0	0	0	0	0	0
NM_001007278	TRIM13	3.29	3.08	2.83	2.71	3.08	3.71	2.66	2.37	1.75	2.95	3.51	1.22	3.77	5.73	3.29	2.83	2.73	2.47	3.75	2.86	3.62	4.12	4.86	4.62	4.31	6.41	4.59
NM_001007464	RWDD1	18.41	14.33	20.12	14.94	11.27	10.16	14.58	8.08	10.09	8.35	8.7	8.45	12.35	15.06	13.23	16.51	14.05	14.36	18.27	15.57	12.74	23.86	23.86	21.1	23.09	21.54	29.54
NM_001007466	TULP4	3.69	4.1	3.24	4.23	6.47	3.95	5.92	4.21	1.79	8.17	5.94	3.46	2.7	4.59	5.17	5.64	6.1	4.81	4.6	2.9	4.36	3.81	4.09	3.93	7.59	3.94	5.68
NM_001007467	SFI1	5.84	2.83	4.6	6.32	14.02	3.35	3.57	4.77	3.3	4.23	4.32	15.32	3.59	4.49	5.38	2.47	6.91	2.26	2.62	2.78	4.82	3.12	3.42	4.25	3.66	5.02	3.19
NM_001007468	SMARCB1	34.17	34.69	38.39	33.98	48.66	43.54	48.02	34.45	14.02	44.42	27.6	50.91	55.04	26.49	39.4	20.69	69.17	29.38	46.42	40.98	38.57	50.91	49.87	49.13	25.22	33.8	57.09
NM_001007469	HCST	7.94	11.77	8.1	13.06	2.91	2.91	9.41	3.93	5.14	2.19	2.38	7.87	4.49	4.65	5.58	1.13	1.45	6.92	7.1	3.03	1.99	11.9	1.53	6.42	25.07	4.5	2.5
NM_001007470	TRPM3	0.89	0.04	0.25	0.02	0	0	0	0	0	0.04	0	0.07	0	0.07	0.12	0.07	0.07	0.17	0.06	0.03	0	0.51	0.82	0.73	0.17	0.23	0.63
NM_001007471	TRPM3	0.81	0.04	0.11	0.05	0.01	0.03	0.03	0.03	0.01	0.04	0.02	0.02	0	0.08	0.08	0.18	0.03	0.15	0.09	0.03	0.01	0.44	0.47	0.62	0.08	0.32	0.91
NM_001007523	F8A2	0.22	0	0.97	0.03	1.03	0.61	1.03	0	0.13	0.72	0	0.11	0.39	0.89	1.5	0	0.11	0.34	0.22	0.37	0.02	0	0.38	0.22	0.18	0.6	0.36
NM_001007523	F8A2	0	0	0	0	0	0	0	0	0	0	0.03	0	0.03	0	0.02	0	0	0	0	0.02	0	0	0	0	0	0	0
NM_001007524	F8A3	0.22	0	0.97	0.03	1.03	0.61	1.03	0	0.13	0.72	0	0.11	0.39	0.89	1.5	0	0.11	0.34	0.22	0.37	0.02	0	0.38	0.22	0.18	0.6	0.36
NM_001007524	F8A3	0	0	0	0	0	0	0	0	0	0	0.03	0	0.03	0	0.02	0	0	0	0	0.02	0	0	0	0	0	0	0
NM_001007525	NWD1	0.01	0.02	0.03	0.09	3.79	0.03	0.03	0.19	0.13	0.18	0.3	0.04	2.31	0.27	0.06	0.2	0.5	0.18	0.03	0.02	0.36	0	0.06	0.46	0.01	6.64	0.03
NM_001007527	LMBRD2	4.49	1.6	4.07	3.91	4.77	8.29	2.21	4.47	3.13	2.1	2.61	2.85	3.39	2.62	3.48	3.67	2.75	3.96	3.19	5.04	4.34	2.52	2.52	2.4	3.19	4.22	1.83
NM_001007530	CDRT15	0	0	0	0.05	0	0	0	0	0	0	0	0	0	0	0	0	0	0	0	0	0	0	0	0	0	0	0
NM_001007531	NKAPL	0.49	0.05	0.12	0.04	0.03	0.03	0.07	0.05	0.04	0.07	0.09	0	0.13	0.04	0.03	0	0.11	0.14	0.23	0.03	0.04	0.82	0.97	0.79	0.68	0.38	1.05
NM_001007532	STH	0	0	0	0	0	0	0	0	0	0	0	0	0	0	0.05	0	0	0	0	0	0	0	0	0	0	0	0
NM_001007533	PPP1R27	0	0	0	0	0	0	0.07	0.03	0	0.07	0	0.03	0.08	0	0.03	0	0.1	0	0	0.03	0.06	0.35	0.09	0.16	0	0	0.09
NM_001007534	C3orf56	0.06	0.02	0	0	0	0	0.02	0	0	0	0	0	0	0	0	0	0	0	0	0	0	0.02	0	0	0	0	0
NM_001007537	C1QTNF9B	0.08	0	0.1	0.17	0.06	0.09	0.09	0	0.03	0.05	0.08	0.04	0.2	0.08	0.02	0	3.61	0	2.29	0.02	0.08	0	0.17	0.1	0.1	0.13	0.09
NM_001007538	SHISA2	0.12	19.75	1.2	0.06	1.52	0.71	0.59	2.22	0.24	0.35	0.86	0.56	1.28	0.07	0.36	0.96	2.71	1.66	1.44	0.42	0.28	1.44	0.49	1.27	0.57	0.35	0.64
NM_001007540	CDHR4	0.14	0.02	0.03	0.75	0.15	0.02	0.1	0	0.15	0.48	0.01	0.09	4.7	0.01	0.01	0.02	0.83	0.09	0.14	0.03	1.71	0.01	0.25	0.42	0.03	16.52	0.01
NM_001007544	C1orf186	21.64	5.72	10.78	19.55	101.13	57.63	39.02	9.34	17.49	27.4	83.61	12.44	24.69	66.85	16.37	61.15	28.48	24.21	40.72	21.19	78.73	0.34	0.08	0.93	0.23	4.06	0.07
NM_001007553	CSDE1	133.99	99.76	164.72	104.16	58.34	171.29	202.27	160.53	77.5	196.17	123.19	129.12	115.57	214.5	276.64	128.24	132	145.61	155.83	118.67	110.67	188.44	185.85	189.47	176.08	169.57	202.32
NM_001007559	SS18	26.56	26.31	32.03	27.37	36.54	42.86	34.22	52.15	30.7	44.17	45.54	18.75	30.22	42.35	45.62	38.52	17.97	34.11	28.42	36.53	54.52	30.84	33.21	30.01	26.05	29.37	32.79
NM_001007561	IRGQ	4.85	4.97	3.88	3.03	4.57	5.19	4.57	3.25	2.88	11.53	2.94	7.61	3.96	5.66	8.64	4.74	4.75	5.15	5.22	4.04	5.85	4.21	4.06	3.94	3.31	3.36	3.17
NM_001007563	IGFBPL1	0.2	0.67	0.39	0.13	9.34	0.19	5.83	0.41	0.16	1.38	0.06	1.55	1.26	0.03	0.16	0.23	1.11	0.58	0.66	0.23	0.01	0.05	0.1	0.21	0.04	0.48	0.21
NM_001007565	TFG	46.68	47.89	73.7	96.55	49.21	84.41	102.99	59.75	103.2	79.98	62.25	63.32	84.34	57.69	65.73	69.17	126.05	77.62	94.41	132.8	136.41	49.31	35.55	38.97	31.82	40.26	37.76
NM_001007593	SMPD1	11.04	24.13	13.8	9.73	5.36	7.5	10.43	7.81	6.39	7.36	6.3	8.48	7.24	9.68	11.53	9.67	17.51	17.64	13.34	17.09	15.69	24.89	11.34	16.5	12.26	11.22	16.41
NM_001007595	C2CD4B	1.81	0.52	1.98	0.15	4.99	1.04	0.28	0.21	2.02	0.14	3.16	0.03	1.65	1.06	1.13	4.47	0.93	3.26	24.97	10.98	21.6	0.39	0.13	0.63	0.73	0.87	0.14
NM_001007792	NTRK1	0.11	0.4	0.07	0.09	0.04	0.03	0.18	0.32	0.07	0.06	0.05	0.45	0.05	0.15	0.12	0.09	0.04	0.43	0.06	0.03	0.01	0.01	0.05	0.12	0.01	0.12	0.07
NM_001007793	BUB3	27.75	17.8	24.4	21.73	64.56	19.18	59.42	26.91	21.53	30.19	31.33	24.38	22.06	19.98	49.73	26.99	26.31	17.84	32.81	27.46	30.05	25.06	23.24	22.82	20.82	19.85	20.86
NM_001007794	CEPT1	8.96	6.84	11.62	6.56	7.89	9.69	10.1	15.35	6.3	8.69	10.7	7.28	10.53	10.76	14.01	8.39	10.2	10.22	11.74	8.14	11.03	13.36	13.03	12.96	19.62	12.72	10.92
NM_001008	RPS4Y1	0	0	0	0	0	0	0	0	0	0	0	0	0	0	0	0	0	0	0	0	0	0	0	0	0	0	0
NM_001008211	OPTN	33.64	28.52	49.65	79.34	32.54	14.56	37.83	44.99	44.55	36.48	36.37	57.49	35.92	26.49	65.93	29.22	9.07	21.57	21.05	27.32	18.02	55.99	64.51	56.9	49.54	35.3	58.67
NM_001008212	OPTN	34.2	29.03	50.59	80.49	33.04	14.71	38.46	45.72	45.37	37.03	37	58.48	36.47	26.98	67.06	29.73	9.24	21.97	21.29	27.81	18.31	57.02	65.73	57.89	50.48	35.97	59.66
NM_001008213	OPTN	33.78	28.64	49.86	79.66	32.68	14.62	37.99	45.18	44.73	36.63	36.52	57.73	36.06	26.6	66.2	29.34	9.11	21.66	21.14	27.44	18.09	56.23	64.78	57.14	49.74	35.45	58.92
NM_001008215	COA5	12.53	9.66	10.85	21.85	15.17	6.01	23.2	8.15	13.36	13.7	17.54	8.96	14.43	12.86	16.51	8.4	10.62	8.31	8.18	12.43	9.09	11.76	15.21	14.99	11.85	14.74	14.71
NM_001008216	GALE	6.04	6.85	24.37	14.31	11.78	12.63	38.01	11.32	9.67	18.16	14.2	29.2	7.94	5.29	14.72	57.11	18.66	13.64	63.96	58.84	43.32	6.5	2.87	3.69	8.36	6.77	2.72
NM_001008218	AMY1B	0	0.02	0	0	0	0	0	0	0	0.02	0.03	0	0	0	0	0	0	0	0	0	0	0	0	0	0	0	0
NM_001008218	AMY1B	0	0	0.02	0	0	0	0	0	0	0.45	2.32	0	0.02	0.35	0.01	0	0	0.02	0	0	0	0	0	0	0	0.64	0
NM_001008218	AMY1B	0	0	0	0	0.01	0	0	0	0	0	0	0	0	0	0	0	0	0	0	0	0	0	0	0	0	0	0
NM_001008219	AMY1C	0	0.02	0	0	0	0	0	0	0	0.01	0.03	0	0	0	0	0	0	0	0	0	0	0	0	0	0	0	0
NM_001008219	AMY1C	0	0	0.02	0	0	0	0	0	0	0.45	2.29	0	0.02	0.35	0.01	0	0	0.02	0	0	0	0	0	0	0	0.63	0
NM_001008219	AMY1C	0	0	0	0	0.01	0	0	0	0	0	0	0	0	0	0	0	0	0	0	0	0	0	0	0	0	0	0
NM_001008220	CPLX2	6	0.18	0.04	2.82	0	0.05	8.72	0.07	0.03	1.81	0.03	13.45	0.07	3.63	0.11	0	0.01	0	0	0.01	0	0.01	0.02	0.08	0	0.08	0.01
NM_001008221	AMY1A	0	0.02	0	0	0	0	0	0	0	0.02	0.04	0	0	0	0	0	0	0	0	0	0	0	0	0	0	0	0
NM_001008221	AMY1A	0	0	0.02	0	0	0	0	0	0	0.47	2.39	0	0.02	0.36	0.01	0	0	0.02	0	0	0	0	0	0	0	0.66	0
NM_001008221	AMY1A	0	0	0	0	0.01	0	0	0	0	0	0	0	0	0	0	0	0	0	0	0	0	0	0	0	0	0	0
NM_001008222	ZDHHC9	10.96	11.5	19.81	14.89	7.48	19.07	5.35	19.64	12.92	6.65	17.41	11.81	16.7	17.98	22.88	8.5	14.76	20.17	16.92	15.3	23.02	8.32	7.22	7.29	5.53	5.65	7.14
NM_001008223	C1QL4	0.02	1.05	3.86	0.1	3.39	0.94	5.34	0.12	0.2	0.25	0.15	0.71	0.57	6.04	0.92	0.02	0.02	0.24	0	0	0.01	0.04	0.2	0.06	0.01	0.04	0.04
NM_001008224	UACA	11.21	14.46	17.8	9.23	13.48	23.28	8.25	14.5	7.9	10.5	15.89	15.11	11.85	30.11	8.79	32.7	46.5	14.6	18.84	16.1	3.86	14.9	13.68	17.44	16.77	16.92	13.44
NM_001008225	CNOT4	4.77	4.47	8.52	13.19	6.16	7.1	8.23	9.96	9.2	8.07	6.19	7.93	9.73	5.74	8.86	2.62	5.85	4.53	5.46	5.29	5.33	7.3	9.99	8.67	7.19	8.28	7.91
NM_001008226	SAXO2	0.03	0.1	0.2	0.45	1.59	0.28	0.45	0.11	0.48	0.51	0.52	0.05	3.84	0.38	0.37	0.18	0.09	0.13	0.03	0.07	0.13	0.28	0.49	0.42	0.13	12.84	0.38
NM_001008228	MOG	0.02	0	0	0.01	0	0	0	0.01	0.02	0	0	0	0	0	0	0	0	0	0	0	0	0.01	0	0	0	0.04	0
NM_001008229	MOG	0.03	0	0	0.02	0	0	0	0.01	0.02	0	0	0	0	0	0	0	0	0	0	0	0	0.02	0	0	0	0.02	0
NM_001008237	TTC32	2.95	1.11	3.43	3.14	5.85	4.57	1.57	4.84	4.74	3.68	6.16	3	2.5	2.24	4.41	1.39	1.11	0.89	1.14	0.68	1	1.77	4.37	3.34	2.18	2.77	1.85
NM_001008239	C18orf25	6.17	3.79	9.97	7.09	4.81	5.46	9.74	11.81	8.86	10.04	9.13	5.01	4.19	6.97	8.72	5.49	3.78	5.54	6.65	6.3	6.4	5.42	5.82	5.37	5.71	6.89	5.29
NM_001008269	TMEM89	0	0	0.08	0	0.05	0.08	0	0.05	0	0.06	0.07	0	0	0	0.05	0.1	0	0	0	0	0.1	0	0	0	0	0	0
NM_001008272	TAGLN3	0	0	0	0	0.02	0	0.3	0.02	0.03	0	0	0.04	0.02	0	0.02	0	0.08	0.15	0.04	0.02	0	0	0.16	0	0.04	0	0
NM_001008273	TAGLN3	0	0	0	0	0.02	0	0.3	0.02	0.03	0	0	0.04	0.03	0	0.02	0	0.08	0.16	0.05	0.02	0	0	0.06	0	0.05	0	0
NM_001008274	TRIM72	0	0	0.02	0	0.01	0.06	0.03	0.19	0	0.03	0.03	0.01	0.01	0.01	0	0.04	0	0.04	0.03	0	0	0.03	0.03	0.06	0	0.04	0.02
NM_001008387	REG3G	0	0	0.16	0	0	0	0	0	3.84	0.09	0	0	0.1	0.1	0	0	0.02	0	0	0	0	0.32	0.07	0.2	0.27	0.08	0.16
NM_001008388	CISD2	2.39	2.1	2.44	3.07	2.5	2.08	1.81	4.14	3.21	2.33	4.55	2.39	1.42	3.43	2.95	3.71	2.81	2.45	2.77	3.96	3.67	2.46	1.69	2.19	3.06	2.2	2.38
NM_001008389	UMOD	0	0	0	0	0	0	0	0.01	0	0	0	0	0	0	0	0	0	0	0	0.01	0.01	0	0	0	0	0	0
NM_001008390	CGGBP1	30.11	19	21.93	34.82	17.77	22.22	24.17	17.48	28.71	19.23	21.49	19.34	22.19	27.06	20.72	15.12	15.88	18.45	15.63	19.52	14.68	25.85	29.67	28.27	25.72	25.36	28.93
NM_001008391	CCDC73	0.16	0	0.13	0.09	0.01	0.09	0.01	0.01	0.01	0.01	0.06	0.01	0.05	0.01	0.03	0.14	0.02	0.01	0.05	0.06	0.03	0.36	0.7	0.94	0.11	0.07	0.96
NM_001008392	CTDSPL	10.29	10.71	13.23	10.99	7.09	8.88	6.65	13.1	16.98	4.07	10.99	5.93	13.18	14.67	14.76	7.76	20.67	6.26	8.42	8.82	8.76	12.31	12.9	12.95	14.87	14.01	11.74
NM_001008393	C4orf46	3.24	3.61	5.19	2.61	3.05	1.84	3.17	4.67	4.09	4.91	2.67	4.57	3.46	6.94	5.31	5.49	2.43	2.43	2.35	5.43	5.83	2.81	3.18	2.73	2.35	2.17	2.74
NM_001008394	EID3	1.44	0.91	1.25	1.01	1.66	0.52	1.88	0.66	1.16	1.37	1.13	1.67	0.48	0.72	0.45	3.78	1.42	0.86	0.41	0.64	1.19	1.31	1.67	1.77	1.35	1.46	1.63
NM_001008395	LAMTOR4	34.68	25.55	59.84	46.22	69.8	31.68	37.62	39.18	45.6	49.22	52.81	25.51	44	32.71	54.18	16.32	21.86	28.76	29.11	30.19	23.12	44.48	37.16	43.09	51.66	43.21	47.01
NM_001008396	WDHD1	3.74	3.47	3.75	2.03	2.8	2.21	3.97	1.85	2.69	4.43	2.02	2.99	1.25	1.47	3.51	2.99	2.74	1.62	1.81	2.16	2.65	1.05	0.87	0.92	1.04	1.24	0.87
NM_001008397	GPX8	14.14	34.26	24.98	16.11	15.34	10.8	4.97	15.18	7.29	14.09	4.44	12.11	9.97	20.88	12.45	2.73	5.7	21.97	6.44	6.6	4.19	20.57	18.36	19.19	9.93	12.99	24.85
NM_001008401	ZNF761	5.49	3.34	5.28	4.72	3.65	7.59	5.45	2.64	3.92	4.6	3.24	4.97	6.5	4.56	4.36	8.22	6.57	5.44	4.25	3.92	5.53	3.64	4.87	4.55	4.43	4.17	5.4
NM_001008404	C14orf180	0.49	0.54	0	0	0	0.28	0.01	0	0.02	0	0	0.01	0	0	0	0	0	0	0.03	0.02	0	0.09	0.07	0.13	0.2	0.19	0.14
NM_001008405	BCAP29	4.95	3.62	6.67	2.65	5.42	20.21	5.05	9.16	2.45	3.69	4.24	3.23	3.77	2.74	5.83	3.86	3.88	4.11	5.29	7.28	5.15	6.97	6.98	6.42	7.29	8.4	6.02
NM_001008409	TTLL9	0.12	0.29	0.24	1.13	0.73	0.12	0.35	0.11	0.3	3.03	0.37	0.48	1.53	1.2	0.26	0	1.39	0.5	0.31	0.3	0.88	0.1	0.09	0.27	0.04	3.12	0.05
NM_001008410	STEAP3	6.6	3.34	13.1	10.15	24.75	6.26	7.8	1.27	9.65	1.04	7.72	6.08	8.87	7.21	13.59	6.33	23.36	3.09	10.61	4.8	2.93	5.98	3.16	3.15	4.41	5.38	10.59
NM_001008485	SLC41A3	21.23	12.19	19.15	16.97	8.68	21.66	13.98	9.6	20.01	15.81	8.72	10.21	10.38	17.76	21.57	7.98	24.62	19.79	11.03	16.75	14.95	28.32	35.68	28.61	18.93	23.01	34.11
NM_001008486	SLC41A3	20.7	12.28	19.19	17.24	8.7	21.45	14.02	9.74	19.97	15.7	8.68	10.12	10.23	17.64	21.38	8.04	24.31	19.65	11.1	16.85	15.01	28.19	35.8	28.12	19.1	23.24	34.16
NM_001008487	SLC41A3	16.59	9.05	14.18	13.34	6.89	15.82	10.04	7.2	15.01	12.15	6.91	7.53	8.11	12.85	15.84	5.92	18.23	14.68	8.51	11.77	10.77	20.99	25.72	21.31	14.34	17.51	25.16
NM_001008489	PHOSPHO2	3.69	1.23	7.08	5.33	4.93	3.94	3.59	1.63	4.37	2.87	2.75	3.78	5.95	3.54	3.64	2.68	2.06	1.08	0.48	2.08	1.95	1.13	2.35	1.92	1.47	3.65	2.64
NM_001008491	SEPT2	88.95	84.3	99.96	81.04	43.85	106.29	112.09	52.65	133.55	71.86	111.92	90.91	140.12	82.14	63.36	92.25	134.15	93.08	106.29	129.61	104.4	121.8	110.82	114.74	91.96	108.41	146.3
NM_001008492	SEPT2	100.98	96.1	113.38	91.12	49.82	119.12	124.84	58.51	150.96	80.83	123.6	103.08	157.54	92.6	71.05	103.47	150.45	105.92	119.51	145.78	116.92	138.13	127.32	130.95	104.26	123.43	165.26
NM_001008493	ENAH	11.97	12.21	9.95	11.2	11.92	6.15	23.49	6.8	11.43	11.23	5.22	11.44	7.86	15.37	5.59	10.81	7.29	17.52	8.16	5.68	11.92	25.89	11.4	12.33	12.76	9.84	17.44
NM_001008495	TMEM64	3.76	3.62	6.63	2.26	2.06	5.4	2.19	1.79	5.2	1.84	2.69	1.79	2.43	4.94	3.67	0.88	1.21	2.72	0.79	3.1	0.55	7.29	6.42	6.61	6.22	4.1	8.11
NM_001008496	PIWIL3	0	0	0.01	0	0	0.01	0.02	0	0.01	0	0	0	0	0	0.01	0	0	0	0	0.02	0.07	0.02	0	0	0	0.01	0
NM_001008503	OPRM1	0	0	0	0	0	0	0	0	0	0	0.06	0	0	0	0	0	0	0	0	0	0	0	0	0	0	0	0
NM_001008504	OPRM1	0	0	0	0	0	0	0	0	0	0	0.05	0	0	0	0	0	0	0	0.01	0	0	0	0	0	0	0	0
NM_001008505	OPRM1	0	0	0	0	0	0	0	0	0	0	0.06	0	0	0	0	0	0	0	0	0	0	0	0	0	0	0	0
NM_001008528	MXRA7	6.6	6.01	7.46	4.07	1.71	1.84	1.91	4.22	2.39	1.82	4.9	1.96	2.05	4.33	3.26	2.27	4.85	7.11	4.02	3.37	3.71	11.06	10.1	8.75	4.94	16.47	8.82
NM_001008529	MXRA7	35.16	24.19	65.13	47.8	13.31	8.17	31.9	32.84	16.83	25.64	55.28	10.79	29.36	25.61	28.32	19.26	64.58	45.84	26.01	34.42	24.96	63.04	68.67	59.07	39.36	105.23	56.76
NM_001008530	LGMN	41.41	52.76	65.58	35.49	31.9	59.87	67.27	54.21	20.15	27.09	34.17	30.92	44.92	22.16	35.68	52.1	90.8	131.53	66.85	119.58	96.51	186.62	14.17	60.16	292.23	25.59	13.36
NM_001008534	AKAP14	0	0	0.12	0.97	0	0	0.08	0.38	0.17	0.17	0.14	0	3.47	0.1	0.1	0.07	0	0	0	0	0.14	0	0	0.47	0	9.76	0.17
NM_001008535	AKAP14	0	0	0.16	1.31	0	0	0.12	0.54	0.24	0.24	0.13	0	4.75	0.14	0.15	0.1	0	0	0	0	0.19	0	0	0.53	0	12.48	0.08
NM_001008536	TCHHL1	0	0	0	0	0	0	0	0	0	0	0	0	0	0	0	0.08	0	0	0	0	0	0	0	0	0	0	0
NM_001008537	KIAA2022	0.35	0.12	0.16	0	1.21	0.04	0.29	0.01	0	0.2	0.03	0.48	0.02	0.64	0.05	0.29	0.04	0.49	0.04	0.11	0.01	0.16	0.58	0.25	0.16	0.41	0.55
NM_001008539	SLC7A2	12.35	1.2	10.15	7.87	0.18	0.54	3.07	18.37	19.13	1.08	6.73	2.72	5.84	13.59	4.1	90.36	67.68	19.96	27.85	145.09	102.21	58.25	37.43	30.24	31.01	32.39	21.68
NM_001008540	CXCR4	6.19	87.03	53.46	57.18	63.49	54.72	68.5	84.96	18.81	22.15	63.56	25.31	44.09	54.61	23.35	19.28	39.62	47.15	35.27	82.67	38.5	18.18	2.63	13.59	48.79	15.96	1.52
NM_001008541	MXI1	20.38	11.77	14.77	15.24	6.87	8.4	26.77	8.93	32.9	29.47	9.89	12.37	12.9	13.25	21.33	4.4	28.08	7.35	7	10.7	16.08	29.65	34.78	30.49	25.51	23.53	28.59
NM_001008563	USP20	6.34	6.35	6.09	5.87	9.81	3.67	4.22	4.66	4.8	9.43	8.92	4.47	6	4.59	9.18	2.12	4.46	3.63	6.67	2.81	4.51	9.68	9.42	10.63	7.35	8.78	8.48
NM_001008564	NUPL1	10.35	7.89	13.34	10.44	18.37	8.75	11.68	10.81	6.71	13.4	7.69	13.4	9.28	16.23	13.05	15.16	20.18	11.91	15.19	21.33	13.83	11.53	11.67	11.43	12.21	10.26	9.43
NM_001008566	TPST2	8.07	14.15	12.83	10.93	7.14	11.92	9.46	10.9	3.05	1.93	7.91	13.89	7.95	3.56	7.47	4.49	12.91	10.94	7.76	8.77	16.14	11.7	4.24	6.59	14.48	9.14	4.51
NM_001008657	TCOF1	8.26	6.71	9.46	5.67	10.05	16.28	18.99	10.85	16.48	6.28	12.11	12.48	14.31	11.89	15.38	10.37	7.31	7.13	9.73	7.35	7.35	7.01	6.96	6.6	6.24	6.34	7.09
NM_001008660	PICALM	44.01	49.07	62.81	42.33	34.23	43.08	28.68	53.96	30.92	28.78	27.91	28.16	26.96	30.89	57.07	38.45	44	49.1	64.45	58.33	44.5	53.42	42.02	48.33	64.51	37.62	34.16
NM_001008661	CCBL2	6.64	4.01	13.85	4.78	8.12	9.94	3.32	8.52	12.74	17.03	8.66	6.17	9.78	12.62	15.74	2.52	5.81	6.59	6.35	6.01	10.21	15.05	6.03	6.33	9.32	10.65	11.46
NM_001008662	CCBL2	6.51	4.03	14.15	4.75	8.21	9.98	3.09	8.54	12.9	17.12	8.68	6.21	10.02	12.53	16.07	2.46	5.86	6.62	6.59	5.94	10.51	15.45	5.95	6.27	9.63	10.6	11.76
NM_001008693	CST9	0	0.03	0.64	0.33	0	0.01	0	0.29	0.07	0.02	0.09	0.06	0.15	0.55	0.07	0	0	0	0	0	0	0	0	0	0	0	0
NM_001008695	THAP7	17.93	10.51	15.25	18.08	16.71	11.26	11.13	14.84	6.58	7.68	9.48	16.69	15.31	7.22	20.36	5.92	23.17	9.16	9.59	24.66	15.96	20.34	24.97	22.3	15.8	18.79	23.06
NM_001008697	TFIP11	10.98	6.55	10.41	7.64	13.18	10.99	12.84	8.1	5.54	7.47	5.65	16.83	11.89	6.91	9.07	8.44	18.68	9.27	10.4	13.75	12.42	10.17	8.11	9.71	9.2	9.8	8.09
NM_001008701	ADGRL1	7.07	8.02	6.73	6.67	17.8	1.09	11.04	6.93	13.21	4.96	10.18	6.75	6.36	10.91	4.02	14.38	7.18	11.78	8.49	4.21	14.28	4.63	3.98	6.58	2.36	8.95	6.36
NM_001008703	C6orf1	9.49	9.91	16.93	17.96	12.47	12.12	7.73	13.34	4.79	13.06	19.93	8.03	11.98	7.7	9.07	15.37	10.63	7.01	10.01	18.57	9.37	11.93	8.11	9.58	11.42	9.37	10.34
NM_001008704	C6orf1	9.92	10.45	18	18.99	13.22	12.84	8.2	14.2	5.08	13.83	21.12	8.43	12.8	8.23	9.62	16.31	11.31	7.45	10.7	19.74	10.01	12.72	8.66	10.16	12.1	9.84	11.04
NM_001008707	EML1	3.17	5.93	4.24	3.18	3.5	12.26	5.54	3.92	2.81	6.82	4.98	4.81	4.7	4.1	4.89	4.85	6.18	4.11	5.12	6.77	0.45	2.28	1.68	2.61	2.26	10.87	2.27
NM_001008708	CHAC2	1.06	0.62	1.51	0.64	1.13	1.17	2.45	1.91	0.87	0.74	1.21	0.93	0.54	0.6	2.15	1.04	0.48	1.26	0.93	0.58	1.07	0.61	0.22	0	0.36	0.37	0.15
NM_001008709	PPP1CA	45.42	44.43	78.68	89.02	74.03	83.22	72.37	95.17	60.16	68.12	97.72	67.32	71.63	76.53	172.31	104.04	85.02	60.52	104.84	174.81	92.89	45.8	21.15	26.9	47.31	41.75	23.01
NM_001008710	RBPMS	26.54	7.72	14.3	14.63	4.03	7.31	3.34	7.36	11.33	4.89	4.66	1.54	20.43	7.67	2.96	23.05	14.43	19.25	39.07	39.02	26.33	30.62	32.87	32.19	32.79	38.39	36.33
NM_001008711	RBPMS	25.91	7.53	13.89	14.24	3.92	7.12	3.25	7.19	11.07	4.75	4.53	1.5	19.89	7.47	2.88	22.46	14.05	18.73	38.06	37.98	25.66	29.76	32	31.31	31.94	37.37	35.38
NM_001008712	RBPMS	37.79	12.66	24.96	29.49	7.18	12.91	6.13	14.74	14.96	7.11	8.2	2.75	36.12	10.38	4.88	46.98	26.92	37.56	79.81	81.59	51.09	45.74	43.52	43.3	45.39	49.7	42.31
NM_001008723	CFAP58	0.12	0.16	0.1	0.56	0.27	0.31	0.44	0.05	0.38	0.19	0.15	0.14	0.34	0.43	0.4	0.14	0.56	0.1	0.14	0.17	0.22	0.22	0.13	0.19	0.16	3.85	0.1
NM_001008726	WDR89	4.51	3.16	3.03	5.81	4.88	2.44	4.86	3.12	5.27	4.43	3.61	3.12	3.73	3.08	4.32	3.7	7.77	3.79	4.25	6.19	5.79	3.55	4.16	3.56	4.47	4.65	5.3
NM_001008727	ZNF121	5.01	3.16	4.64	5.73	8.55	10.93	9.18	5.17	3.07	5.33	15.21	4.49	7.83	6.58	6.56	8.94	10.59	6.85	5.3	3.29	6.7	3.64	4.08	4.15	3.43	5.06	4.74
NM_001008737	LOC401052	0.51	0.46	0.81	2.33	0.54	0.48	0.43	1.63	0.55	0.67	1.11	0.57	2.06	1.19	1.99	0.23	0.45	0.65	0.52	0.24	0.48	0.5	0.33	0.89	0.3	1.22	0.31
NM_001008738	FNIP1	6.64	5.51	8.7	8.32	3.45	5.59	4.31	5.04	8.32	4.7	3.98	5.3	7.88	5.95	8.1	6.62	8.58	4.67	6.15	7.19	6.41	8.56	8.16	8.9	8.98	6.53	9.57
NM_001008739	C6orf226	3.85	2.54	4.67	4.66	4.3	3.96	2.02	6.4	2.61	4.86	8.28	2.55	4.1	3.03	6.21	2.33	2.55	3.68	2.2	3.14	1.49	4.75	6.36	5.41	3.92	4.46	2.62
NM_001008740	TMCO2	0	0	0	0	0	0.03	0	0	0	0	0	0.1	0.08	0.04	0.03	0.06	0	0	0	0	0	0	0	0	0	0	0
NM_001008743	SULT1C3	0	0	0	0	0	0	0	0	0	0	0	0	0	0	0	0.05	0	0	0	0.03	0	0	0	0	0.03	0	0.04
NM_001008744	TDP1	4.04	3.33	5.04	2.65	9.91	6.64	6.52	2.62	7.11	9.5	7.99	4.1	8.01	4.62	6.89	6.98	7.39	4.58	5.72	6.52	5.47	3.21	2.57	2.95	3.36	3.59	2.57
NM_001008747	CTAGE15	0.04	0.02	0	0.19	0.1	0.11	0.03	0.03	0.1	0.05	0.01	0.07	0.08	0.09	0.03	0.11	0.08	0.01	0.09	0.46	0.41	0.01	0.05	0.05	0	0.06	0
NM_001008749	RAB19	0.2	0.43	1.21	2.77	1.45	0.49	1.17	2.7	3.34	1.65	3.05	1.82	1.73	1.35	2.88	1.7	0.37	0.85	1.59	1.34	3.07	0.06	0	0	0	0.41	0.12
NM_001008777	FBXO47	0	0	0	0.06	0.01	0.02	0	0.03	0	0.22	0.26	0.01	0	0	0.04	0	0	0	0	0.02	0	0	0	0	0	0	0
NM_001008778	SPDYC	0	0	0.04	0.07	0	0	0	1.07	0.04	0	0.14	0	0.04	0	0.05	0.38	4.96	0.17	0	2.67	0	0	0	0	0	0	0
NM_001008779	SPDYA	0	0	0.03	0.19	1.05	0.44	0.12	0.02	0	0.23	0.05	0.37	0.15	0.05	0.13	0.2	0.03	0.06	0.07	0.23	0.32	0.02	0	0.05	0.05	0.1	0.03
NM_001008781	FAT3	0.47	0.32	0.09	0.03	0.05	0.07	0.04	0.04	0	0.08	0.02	0.03	0.09	0	0.11	0.11	0.05	0.35	0.05	0.04	0.02	0.23	0.91	0.4	0.38	0.24	0.2
NM_001008783	SLC35D3	0.08	1.12	0.3	0.02	0.02	0.24	0.15	0.21	0.02	0.1	0.18	0.01	0.09	0.04	0.35	0	0	0.37	0.01	0	0	0.03	0	0.05	0	0	0
NM_001008784	CD200R1L	0	0	0	0	0	0	0	0	0	0.02	0	0	0	0	0	0	0	0	0	0	0	0	0.05	0	0	0	0
NM_001008800	CCT3	86.07	55.67	90.6	132.39	106.04	83.63	208.61	117	153.39	87.27	118.87	105.47	153.78	142.38	111.33	104.31	82.5	85.59	97.19	123.26	116.22	84.85	75.29	67.62	63.18	69.91	69.67
NM_001008801	ZNF468	8.48	2.04	6.6	5.85	3.3	6.23	5.39	2.79	3.08	4.6	2.82	3.91	5.77	4.83	4.63	14.97	10.86	5.75	6.88	10.7	5.65	3.86	2.42	1.92	3.97	4.21	3.92
NM_001008844	DSP	19.5	12.66	38.57	18.43	69.14	96.83	56.2	93.17	58.13	105.15	76.83	41.44	102.03	65.26	103.78	93.91	44.88	44.03	70.57	58.7	49.82	5.14	1.54	3.17	1.52	28.65	4.48
NM_001008860	NIPA2	8.21	9.24	14.43	20.87	24.97	23.61	13.83	19.82	10.23	8.92	19.91	10.39	13.47	8.37	24.31	14.86	11.71	10.4	20.15	20.88	23.52	12.53	6.95	9.89	11.21	9.56	8.46
NM_001008892	NIPA2	8.2	9.41	14.61	21.31	25.26	24.15	13.83	20.35	10.43	8.94	20.27	10.4	13.72	8.52	24.06	15.19	11.96	10.46	20.65	21.22	23.9	12.73	7.01	10.05	11.35	9.56	8.55
NM_001008894	NIPA2	8.16	9.22	14.46	20.61	24.96	23.84	13.44	19.8	10.33	8.71	20.24	10.2	13.34	8.43	23.85	14.89	11.76	10.33	20.41	20.94	23.65	12.52	7	9.95	11.34	9.38	8.56
NM_001008895	CUL4A	18.45	15.61	15.39	18.43	36.31	16.3	19.35	27.38	37.51	25.87	14.56	28.76	22.35	27.28	29.82	24.72	19.61	18.07	23.07	23.39	22.45	18.13	17.41	18.74	16.43	21.55	18.15
NM_001008897	TCP1	49.34	29.8	43.36	42.04	55.11	37.64	70.84	36.07	35.09	60.23	53.38	35.56	29.06	51.73	46.93	81.6	81.23	60.56	95.52	114.46	105.25	62.99	66.27	61.9	48.67	45.99	61.1
NM_001008901	GTSF1L	0	0.04	0	0	0.03	0	0.18	0.26	0	0	0	0	0	0	0	0	0	0	0.07	0.03	0.21	0.07	0	0.08	0.04	0	0
NM_001008910	STK16	5.97	5.67	5.33	10.82	4.23	6.09	4.98	4.11	9.73	5.53	9.83	7.22	6.34	5.54	5.2	6.62	6.86	5.18	5.36	8.46	6.18	7.26	5.88	7.83	5.01	7.8	6.28
NM_001008938	CKAP5	15.48	12.13	19.99	13.94	26.62	32.58	23.49	26.26	19.56	16.44	25.01	18.86	25.1	21.97	23.77	22.01	18.62	12.82	18.99	17.87	18.98	23.16	24.02	22.77	17.42	13.48	23.11
NM_001008949	ITPRIPL1	1.69	0.97	0.67	1.15	0.75	0.38	3.89	0.56	0.85	0.17	0.2	1.38	0.65	0.23	0.53	0.39	0.37	0.71	0.86	0.16	0.18	0.37	0.51	0.63	1.49	0.61	0.09
NM_001009	RPS5	751.73	170.31	463.09	295.29	234.97	446	356.7	127.02	668.72	139.07	130.9	239.76	375.29	340.24	135.13	586.61	693.17	230.35	362.02	465.48	356.17	654.14	1089.69	866.89	612.94	404.91	1025.51
NM_001009181	STATH	0	0	0	0	0	0	0	0	0	0	0	0	0	0	0	0	0	0	0	0	0	0	0	0	0	0	0
NM_001009182	GEMIN2	3.96	3.18	4.25	4.52	6.7	2.58	5.69	3.17	3.15	8.35	3.72	4.83	2.15	1.86	4.26	4.63	5.12	3.88	2.72	5.44	6.72	3.5	5.07	3.55	2.79	3.39	4.28
NM_001009183	GEMIN2	3.82	3.26	4.21	4.61	6.41	2.55	5.54	3.17	3.02	7.8	3.64	4.52	2.17	1.8	4.38	4.5	5.13	3.63	2.73	5.37	6.55	3.33	4.8	3.3	2.73	3.46	4.3
NM_001009184	GRINA	151.63	55.6	149.18	120.65	29.26	141.34	63.63	126.33	263.97	83.78	110.91	134.23	250.38	81.03	98.94	84.56	153.37	83.23	108.26	84.49	85.44	96.01	73.89	79.51	91.18	68.31	80.84
NM_001009185	ACSL6	0.07	0.03	0.03	0.12	0.03	0.02	0.05	0	0.04	0	0	0.02	0.03	0.09	0.01	0.12	0.02	0.01	0.17	0.06	0.02	0.08	0.02	0.09	0.12	0.2	0.01
NM_001009186	CCT6A	32.92	29.99	59.55	56.84	60.42	40.84	92.5	32.17	54.64	83.82	74.66	77.23	52.2	61.11	68.89	74.15	74.69	45.87	72.85	66.3	114.97	41.21	29.64	33.91	33.47	37.37	32.43
NM_001009552	PPP2CB	29.85	23.37	46.56	36.41	42.85	21.78	21.54	24.67	19.84	36.47	16.84	17.51	46.21	30.06	15.86	26.18	27.3	26.79	40.85	31.78	34.2	55.71	58.25	62.76	40.8	39.69	58.57
NM_001009554	MFAP3L	1.91	2.18	0.6	1.35	0.45	0.29	0.39	0.52	0.44	0.2	0.71	1.01	1.23	0.67	0.8	10.21	12.32	5.29	4.83	3.6	16.68	1.3	0.2	0.35	0.33	2.31	0.16
NM_001009555	SH3D19	22.48	22.14	31.82	9.41	3.37	19.8	4.88	9.28	9.64	6.22	6.51	9.5	10.42	7.29	10.9	5.52	14	15.1	11.09	6.91	3.56	39.35	25.37	36.44	37.77	28.27	32.35
NM_001009562	SLCO1B7	0.08	0	0	0.05	0	0.01	0	0.01	0.02	0.01	0.03	0	0.02	0	0.02	0	0	0	0	0	0	0	0	0	0	0.02	0
NM_001009565	CDKL4	0.09	0.09	0.02	0.62	0.01	0.06	0.04	0.08	0.05	0.02	0.08	0.1	0.02	0.18	0.13	0.03	0	0.07	0.12	0.06	0.01	0.04	0.04	0.04	0.02	0.15	0.05
NM_001009566	CLSTN1	54.24	50.97	70.73	55.16	88.27	41.2	60.15	55.15	44.73	39.02	27.18	51.12	50.94	25.47	40.06	257.27	168.88	102.6	74.25	77.78	201.66	59.35	65.7	71.32	45.64	66.6	60.49
NM_001009568	SMPDL3B	7.92	12.41	11	28.14	24.97	7.87	44.15	20.33	16.42	23.86	10.84	15.2	15.59	14.53	21.11	8.75	1.49	13.72	8.2	17.07	21.04	0.27	0.09	0.08	0.05	3.12	0.09
NM_001009570	CCT7	72.03	52.83	100.14	119.35	70.6	46.96	188.5	99.23	85.03	93.13	105.96	94.09	126.07	86.15	169.8	82.21	97.12	84.78	112.88	116.06	93.06	93.89	103.63	88.35	62.88	74.34	107.64
NM_001009571	CADPS2	3.24	3.2	5.75	1.36	3.79	0.72	2.17	2.7	0.52	1.17	2.31	2.15	0.81	3.47	6.35	2.2	6.08	4.91	2.27	3.91	0.8	5.04	3.43	4.31	3.17	4.5	3.05
NM_001009584	ARMCX6	5.16	5.01	5.26	6.46	5.32	4.68	4.98	4.1	6.71	6.07	4.21	3.87	7.13	5.86	4.08	4.04	3.13	6.97	3.87	6.68	4.94	6.79	6.88	5.95	5.77	5.45	7.23
NM_001009606	HS3ST6	0.04	0.03	0.1	0.18	0.02	0.07	0	0.51	1.57	0.07	0.03	1.85	1.21	1.47	0.16	17.09	9.96	5.84	2.81	9.69	4.29	0	0	0	0	2.47	0
NM_001009608	SLX4IP	3.6	2.43	2.85	2.54	2.6	2.07	7.54	3.29	2.16	4.18	3.41	4.05	4.85	2.97	3.97	2.6	3.98	1.12	0.92	2.2	2.19	1.49	1.45	1.55	1.82	1.97	1.26
NM_001009609	SPANXN3	0	0	0	0	0.04	0.03	0.05	0	0	0	0	0	0	0	0.16	0	0	0.06	0	0	0	4.16	0	0	0	0	0
NM_001009611	PRAMEF4	0	0	0	0	0	0	0	0	0	0	0	0.01	0	0	0	0	0.01	0	0	0	0.01	0	0	0	0	0	0
NM_001009612	C20orf202	0.12	0.16	0.14	0.07	0.04	0.09	0.12	0.25	0.12	0.07	0.04	0.08	0.15	0.1	0.11	0.12	0.17	0.17	0.03	0.13	0.06	0.14	0.04	0	0.16	0.22	0
NM_001009615	SPANXN2	0	0	0	0.05	0	0	0	0	0.14	0	0	0	0	0	0	0	0	0	0	0	0	0	0	0	0	0	0
NM_001009616	SPANXN5	0	0	0	0	0	0	0	0	0	0	0	0	0	0	0	0	0	0	0	0	0	0	0	0	0	0	0
NM_001009811	CEP131	5.08	5.16	5.22	7.16	6.21	5.52	11.83	10.25	4.27	7.84	7.1	12.19	8.33	8.34	8.99	3.24	5.52	5.01	4.37	2.27	5.65	4.54	5.24	5.33	3.65	5.17	4.04
NM_001009812	LBX2	0.37	1.41	0.29	0.02	0.31	0.22	2.59	0.49	0.23	0.86	0.09	0.69	0.17	0.11	0.39	0.23	0.7	0.58	0.76	0.7	0.3	0.61	0	0.09	0.56	0.16	0.03
NM_001009813	MEIS3	4.2	6.71	2.03	0.71	0.77	0.78	0.71	1.44	0.36	0.42	0.45	1.96	0.69	0.5	0.82	1.56	2.12	3.88	1.85	0.51	0.69	3.1	3.02	4.91	2.9	7.68	5.04
NM_001009814	VWA8	2.99	1.54	1.46	2.48	0.19	7.86	2.8	3.18	2.41	0.74	2.88	2.17	2.13	2.93	3.44	3.87	3.56	5.03	4.03	4.92	4.05	3.19	3.79	3.89	3.13	4.79	3.18
NM_001009877	BRD9	13.51	8.24	8.83	14.06	23.63	17.19	10.63	15.48	17.56	12.45	20.48	10.97	18.2	10.86	19.64	14.23	8.55	7.53	12.18	9.56	11.31	11.17	8.69	10.95	8.42	10.04	10.1
NM_001009880	KIAA0930	7.73	17.45	11	6.88	3.95	7.04	9.22	13.97	7.04	2.73	4.19	9.29	8.99	4.71	6.94	6.65	13.73	12.17	17.2	11.63	9.26	17.39	5.74	10.18	39.1	12.92	6.93
NM_001009881	ZCCHC11	10.42	7.68	8.16	9.04	14.51	10.26	19.44	7.14	13.44	15.18	9.1	10.9	9.97	18.79	17.7	6.29	10.39	9.15	7.8	11.23	9.53	10.22	14.01	12.2	9.65	10.67	12.95
NM_001009894	C12orf29	5.22	2.66	4.02	4.37	3.04	2.1	9.81	2.32	5.09	4.53	5.13	3.45	4.9	6.8	4.74	6.6	3.75	3.18	3.81	4.11	4.98	4.97	5.96	5.95	5.19	5.62	7.97
NM_001009899	KIAA2018	3.76	2.19	3.91	2.99	2.93	4.7	6.23	4.25	5.4	3.12	2.96	3.2	5.31	5.11	5.47	2.25	4.3	3.6	2.39	2.29	3.58	3.31	4.6	4.21	4.25	5.1	3.43
NM_001009905	B3GNTL1	2.2	1.86	2.67	3.34	1.08	1.46	1.67	3.6	2.01	2.34	7.05	2.01	3.7	5.06	3.52	1.51	3.38	1.61	1.97	0.89	1.24	2.92	4.36	2.34	1.5	2.83	2.7
NM_001009909	LUZP2	0.02	0.14	0.12	0.07	0.03	0.02	0.23	0	0.01	0.2	0	0	0.02	0.05	0.05	0.04	0.03	0.06	0.01	0.07	0.05	0	0	0.01	0.01	0.05	0.01
NM_001009921	VPS8	7.28	5.98	7.76	8.19	10.7	7.93	11.21	4.41	7.5	7.76	6.97	7.5	8.98	7.03	14.72	4.07	6.18	9.67	7.54	4.14	7.32	7.56	7.27	8.86	9.54	5.94	7.75
NM_001009922	RCHY1	3.41	3.01	3.17	3.66	5.07	2.63	3.09	2.45	3.88	2.21	2.74	2.71	2.72	3.2	6.9	2.46	1.8	1.81	2.3	2.7	2.62	4.53	4.61	3.81	3.88	3.96	4.5
NM_001009923	TMEM230	82.05	51.41	80.36	129.93	50.71	55.61	175.03	65.16	46.59	51.93	43.39	36.85	93.57	44.19	45.42	39.12	90.44	60.74	38.07	67.57	48.87	69.23	64.04	55.19	63.53	55.4	68.42
NM_001009924	TMEM230	74.44	46.66	73.17	120.28	46.39	50.54	162.78	60.94	42.76	48.01	39.51	33.61	85.84	40.73	41.8	35.53	81.61	55.18	34.11	61.77	44.72	62.14	57.5	49.21	56.97	49.55	60.8
NM_001009925	TMEM230	87.88	55.07	86.1	138.64	54.32	59.61	187.28	69.66	49.93	55.57	46.48	39.39	100.23	47.34	48.66	41.9	96.96	65.1	40.76	72.43	52.26	74.2	68.64	59.2	68.14	59.38	73.32
NM_001009931	HRNR	0	0	0	0	0	0	0	0	0	0	0	0	0	0	0.01	0	0	0	0	0	0	0	0.01	0.01	0	0	0
NM_001009932	DNASE1L1	8.03	10.58	15.65	14.5	11.02	7.2	4.19	6.95	10.21	4.47	7.82	5.87	5.28	6.31	9.89	2.89	13.43	10.67	12.25	10.97	9.75	10.67	5.31	8.53	13.93	7.77	7.54
NM_001009933	DNASE1L1	8.55	11.44	16.95	15.77	11.51	7.65	4.5	7.52	10.96	4.77	8.37	6.33	5.6	6.75	10.64	3.13	14.45	11.52	13.24	11.86	10.49	11.41	5.43	9.1	15.08	8.18	8
NM_001009934	DNASE1L1	8.57	11.46	17.1	15.65	11.35	7.64	4.5	7.49	11	4.75	8.26	6.36	5.55	6.72	10.63	3.07	14.48	11.54	13.23	11.8	10.39	11.41	5.5	8.95	15.36	8.15	7.88
NM_001009936	PHF19	7.8	3.87	15.95	4.73	22.63	7.26	9.64	3.77	4.41	4.61	12.33	7.15	9.53	2.92	13.53	1.92	0.94	3.22	4.84	1.35	3.78	4.45	5.88	4.96	3.67	8.73	4.86
NM_001009939	SEPT5	10.51	6.73	9.09	10.71	10.96	13.54	8.62	4.91	2.24	4.77	1.84	23.66	12.14	5.36	14.37	2.79	16.59	5.79	5.92	5.13	6.76	13.03	20.31	21.84	10.69	25.78	17.2
NM_001009941	ANKRD16	4.56	3.18	3.36	4.79	2.89	3.56	2.72	4.19	5.69	6.71	5.96	9.95	4.18	7.07	5.05	3.16	2.21	3.21	1.88	3.78	4.57	4.19	4.58	4.76	2.1	5.62	5.31
NM_001009943	ANKRD16	4.45	3.1	3.34	4.66	2.88	3.43	2.68	4.18	5.76	6.54	5.94	9.88	4.19	6.92	5.02	3.2	2.14	3.2	1.87	3.8	4.64	4.11	4.49	4.8	2.08	5.57	5.28
NM_001009944	PKD1	11.32	11.34	5.67	3.84	10.27	6.87	2.65	5	7.22	8	6.18	9.97	5.2	8.94	4.92	6.86	10.78	11.47	4.21	4.12	4.26	9.95	16.73	15.11	10.71	17.28	14.95
NM_001009955	SSBP3	20.75	16.25	20.35	18.83	29.14	22.69	36.95	25.36	44.15	56.96	26.85	39.07	26.45	29.69	36.17	19.6	12.5	14.06	10.15	8.12	14.51	34.12	49.17	50.96	25.49	25.1	45.57
NM_001009958	ZNF655	6.08	6.56	10.41	7.51	3.22	8.16	11.24	4.09	5.03	7.58	14.62	6.41	8.1	7.69	6.87	3.06	2.25	5.73	2.16	12.3	6.99	5.58	3.92	5.76	6.64	5.74	4.01
NM_001009959	ERMN	0.04	0.38	0.08	0.06	0.08	0.05	0.12	0.02	0.02	0.05	0.02	0.03	0.02	0.03	0.04	0.08	0.15	0.5	0.12	0.49	0.45	0.02	0	0.03	0.07	0.05	0
NM_001009960	ZNF655	10.2	8.2	11.4	7.57	6.37	13.43	9.56	4.69	10.21	10.87	13.95	7.75	13.42	12.7	10.98	5.47	3.49	8.52	2.44	7.46	7	11.92	14.14	13.09	11.94	13.92	13.99
NM_001009984	C20orf194	8.86	6.85	4.53	3.59	3.73	2.69	4.5	2.11	3.26	4.75	3.16	3.47	4.51	2.73	3.38	5.17	9.86	8.86	3.07	9.46	6.94	7.86	9.38	10.36	18.48	8.6	7.74
NM_001009991	SYTL3	2.07	1.93	1.45	2.98	3.34	0.51	2.66	0.6	1.44	4.37	0.9	1.29	1.34	1.34	1.5	13.35	5.03	5.73	5.37	20.18	40.72	1.28	1.26	1.96	2.65	4.97	1.54
NM_001009992	ZNF648	0.12	0.24	0.09	0.09	0.06	0	0.01	0.19	0.04	0.08	0.02	0.25	0.07	0.74	0.02	0.07	0.01	0.06	0	0.04	0.03	0.55	0.87	0.39	0.07	0.02	1.27
NM_001009993	FAM168B	27.29	27.77	27.87	30.19	41.81	36.27	41.74	18.86	19.57	44.49	22.73	32.72	29.31	39.69	21.45	23.91	29.44	27.46	21.52	25.62	26.68	35.27	42.05	39.32	30.93	37.29	40.29
NM_001009994	RIPPLY2	0.15	0	0.06	0	0	0	0.29	0	0	0	0	0	0	0	0	0.14	0	0	0	0.03	0	0.21	0.32	0	0.17	0.06	0.28
NM_001009996	DALRD3	11.22	8.51	8.67	12.48	8.89	7.07	20.87	6.74	15.5	6.85	16.53	10.98	11.08	13.89	10.08	12.64	19.62	7.38	12.58	18.71	16.13	10.13	13.71	12.43	8.53	16.52	12.43
NM_001009997	C10orf62	0	0.02	0	0	0	0.03	0	0.1	0.03	0.11	0.08	0	0.02	0.05	0.07	0.11	0.06	0.15	0.11	0.07	0.13	0	0	0	0	0	0
NM_001009998	SSBP4	16.09	11.34	14.48	12.02	18.22	9.76	14.07	12.16	23.78	16.62	13.1	10.65	10.69	14.54	9.42	12.85	23.2	21.75	24.5	17.84	25.11	14.33	13.95	16.51	14.58	20.41	17.3
NM_001009999	KDM1A	20.43	25.17	30.27	26.8	38.28	23.42	68.6	20.8	32.84	77.69	17.72	28.86	29.39	21.35	36.39	49.04	48.27	23.87	37.88	41.88	36.87	30.77	29.27	27.66	18.01	24.75	26.75
NM_001010	RPS6	1116.98	430.79	1272.35	1163.35	922.66	494.83	1000.87	662.6	1887.82	719	762.26	650.05	1678.57	561.82	628.27	836.92	1161.82	778.83	973.42	1262.52	864.54	1376.72	2396.13	1739.3	1345.65	1083.38	2117.94
NM_001010000	ARHGAP28	3.06	5.28	2	1.06	1.24	0.65	1.68	1.1	0.46	0.77	0.4	0.91	0.51	1.78	0.93	0.21	1.2	3.17	0.82	1.57	0.55	5.78	5.44	5.6	3.88	2.64	5.61
NM_001010844	IRAK1BP1	2.22	1.24	2.22	4.91	2.25	0.56	4.12	1.23	2.31	2.49	1.47	1.6	2.75	3.18	2.45	1.19	1.36	1.37	1.06	1.32	1.97	2.27	3.34	3.05	2.02	3.26	2.58
NM_001010845	ACSM2A	0	0	0	0	0	0	0.01	0	0	0	0	0	0	0	0	0	0	0.03	0	0.02	0.06	0.02	0	0	0.07	0.05	0.02
NM_001010846	SHE	6.19	1.12	2.32	0.43	0.24	0.58	2.84	1.06	0.68	0.29	0.19	0.72	1.02	0.67	0.69	1.18	2.85	1.16	1.31	0.86	0.48	5.27	4.81	4.94	6.63	7.25	4.51
NM_001010847	LRRC38	0.18	0.12	0.26	0.23	0.04	0	0.06	0.01	0.04	0.06	0	0	0.05	0.03	0.01	0.07	0.18	0.02	0.07	0.06	0	0.07	0	0.26	0.12	0.12	0.1
NM_001010848	NRG3	0	0.53	2.18	1.31	2.02	0.02	3.16	0.4	0.1	3.6	0.01	0.31	0.16	1.85	0.54	0	0.04	0	0	0.01	0	0.1	0	0.02	0.01	0.86	0.03
NM_001010851	ZNF766	12.53	6.33	10.41	8.99	4.12	12.75	11.47	6.09	8.76	8.61	5.59	7.37	12.09	9.85	8.8	10.28	16.09	7.5	8.44	6.43	6.15	9.35	10.69	10.39	9.33	9.68	10.04
NM_001010852	CLVS2	0	0	0	0	0	0	0	0	0	0	0	0	0	0.06	0.01	0	0	0	0	0	0	0	0.01	0	0	0	0
NM_001010853	PM20D2	11.99	4.97	13.56	18.46	15.1	6.32	25.55	9.04	22.9	6.55	6.33	7	12.83	13.67	9.34	11.5	18.18	4.76	8.19	12.52	10.96	9.06	18.1	12.33	5.98	10.04	16.11
NM_001010854	TTC7B	6.43	7.01	5.49	4.39	4.04	5.5	5.64	3.73	2.11	6	5.64	2.87	5.17	3.39	6.27	3.69	6.88	6.62	7.85	5.8	4.77	7.53	6.09	8.28	13	7.89	6
NM_001010855	PIK3R6	0.54	1.22	0.86	0.84	0.22	0.46	0.66	0.52	0.39	0.14	0.13	0.47	0.48	0.54	0.61	0.72	0.58	1.37	0.95	0.65	0.36	1.42	0.09	1.08	4.46	0.42	0.08
NM_001010858	RNF187	37.35	30.33	35.93	51.52	59.27	27.07	52.52	42.09	27.35	42.75	35.66	55.39	36.68	57.71	40.12	33.15	31.91	29.52	33.59	32.41	27.39	35.76	42.32	36.9	31.09	34.4	46.86
NM_001010859	C22orf42	0	0	0	0.04	0	0	0.03	0	0	0	0	0	0	0	0	0	0	0	0	0	0	0	0	0	0	0	0
NM_001010860	SAMD15	0.86	1.2	0.87	3.81	1.51	1.03	3.73	1.81	0.82	10.67	1.37	3.61	4.12	1.84	2.04	1.62	1.17	2.06	1.66	1.78	3.02	0.81	0.45	0.68	0.38	3.69	0.4
NM_001010861	LPPR5	0	0.01	0	0	0	0.01	0.06	0	0	0	0.01	0	0.02	0.01	0	0	0	0	0.01	0.01	0	0.01	0	0.03	0	0.01	0
NM_001010862	SPIN3	3.21	2.73	2.47	5.04	4.12	2.91	3.35	1.14	5.14	2.15	6.12	2.67	5.94	3.15	3.74	0.87	1.61	1.86	1.64	1.24	1.9	2.48	3.23	2.85	2.1	4.21	3.53
NM_001010863	C10orf128	10.69	3.56	4.47	5.31	0.82	2.15	3.56	1.55	0.7	0.45	0.37	1.66	0.9	0.77	1.76	15.94	2.27	4.25	5.55	3.93	0.74	8.13	1.55	4.8	14.7	8.16	1.2
NM_001010866	TMEM201	3.25	1.97	4.46	2.47	6.9	2.93	5.99	3.17	2.24	3.9	2.64	4.16	3.68	2.34	3.93	6.11	3.46	3.81	2.05	3.71	4.39	3.85	5.01	5.16	2.3	2.65	4.22
NM_001010867	IBA57	2.55	1.83	1.85	1.25	2.39	2.18	1.68	1.98	1.41	3.05	2.3	2.59	1.88	3	0.91	3.14	3.51	2.47	1.36	2.4	3.02	2.19	2.05	2.11	2.08	2.05	2.48
NM_001010868	C6orf163	0.7	0.47	0.77	0.36	1.23	0.39	1.67	0.41	0.57	0.4	1.4	1.04	0.81	1.01	0.26	0.26	0.44	0.88	0.49	0.3	0.39	0.38	1.08	0.48	0.35	1.5	1.33
NM_001010870	TDRD6	0.26	0.13	0.06	0.05	0.5	0.04	0.12	0.02	0.31	0.39	0.24	0.22	0.13	0.47	0.28	0.11	0.12	0.07	0.04	0.04	0	0.08	0.05	0.1	0.11	0.24	0.26
NM_001010872	FAM83B	0.04	0.03	2.63	0.41	1.87	0.04	0.33	0.46	0.52	1.09	1.29	0.16	0.02	0.98	1.99	8.79	12.77	3.82	4.64	8.4	17.1	0	0.03	0.12	0	0.86	0.03
NM_001010873	TSPO2	0	0	0	0	0	0	0	0	0	0	0	0	0	0	0	0.05	0	0	0.14	0.11	0.05	0	0	0	0	0	0
NM_001010874	TECRL	0.07	0	0	0	0	0	0.01	0	0	0	0	0	0	0	0	0	0	0	0	0	0	0.02	0	0	0.01	0.13	0
NM_001010875	SLC25A30	4.4	3.56	3.95	2.34	4.5	4.72	3.71	3.49	1.69	2.14	4.14	3.88	3.83	4.21	3.1	12.01	10.99	12.34	6.51	8.66	10.7	8.57	10.32	8.54	8.36	4.91	8.58
NM_001010876	TMEM244	0	0.11	0	0	0.08	0.03	0.1	0	0	0	0.06	0.18	0	0	0	0	0	0	0.1	0	0	0	0	0	0.05	0	0
NM_001010877	ZNF311	1.56	1.38	1.58	1.15	2.37	1.98	0.25	2.13	1.63	10.23	2.05	1.44	3.1	1.96	3.36	0.72	0.59	0.44	0.99	0.11	0.03	1.12	1.82	1.94	1.15	1.22	1.95
NM_001010879	ZIK1	2.97	2.61	1.81	2.91	0.13	1.65	2.2	0.71	2.09	5.86	1.83	0.57	3.86	2.83	3.33	0.14	0.39	0.73	0.37	0.32	0.14	2.81	2.65	3.72	2.13	2.88	3.61
NM_001010880	ZNF780A	3.14	2.66	2.18	1.24	1.44	1.99	6.39	0.89	1.18	1.76	1.11	1.91	1.52	1.75	2.78	1.72	2.49	2.1	1.54	1.44	2.51	1.99	2.48	2.98	2.41	2.37	2.87
NM_001010881	C1orf167	0.15	0.06	0.17	0.26	0.07	0.12	0.07	0.03	0.12	0.63	0.03	0.22	0.16	0.01	0.07	1.28	0.27	0.12	0.23	0.39	0.09	0.06	0.18	0.09	0.2	0.13	0.14
NM_001010883	FAM102B	6.25	4.53	5.44	1.67	2.95	3.22	5.84	3.02	1.07	2.85	1.65	3.37	2.44	4.36	6.25	1.4	2.78	4.72	2.31	2.12	1.03	10.28	5.52	4.05	8.44	6.51	6.44
NM_001010886	CLPSL1	0	0	0.57	0	0.14	9.91	0.06	4.42	1.47	0.06	4.89	0	0.07	3.03	0.14	1.4	0.04	0.08	0	1.36	0.62	0	0	0	0	0	0
NM_001010887	ACER2	1.95	1.2	4.85	2.81	2.14	3.6	1.62	10.32	1.61	2.51	8.35	1.11	4.31	2.52	3.86	1.42	1.37	1.9	1.45	2.21	2.49	0.78	0.74	0.94	0.82	2.3	0.62
NM_001010888	ZC3H12B	0.62	0.62	0.38	0.27	0.09	0.05	0.95	0.09	0.09	0.05	0.01	0.14	0.08	1.35	0.21	0.05	0.12	0.75	0.14	0.07	0.05	0.92	1.32	1.21	0.55	1.5	1.21
NM_001010889	PRAMEF6	0	0	0	0	0	0	0	0	0	0	0.02	0	0	0	0	0	0	0	0	0	0	0	0	0	0	0	0
NM_001010890	PRAMEF9	0	0	0	0	0	0	0	0	0	0	0.02	0	0	0	0	0	0	0	0	0	0	0	0	0	0	0	0
NM_001010891	MTX3	6	3.43	3.42	4.3	3.24	3.55	3.23	2.79	5.16	5.66	3.07	3.98	3.58	6.48	2.27	3.99	5.94	3.63	2.99	2.88	3.31	4.96	7.02	7.19	4.43	5.24	7.16
NM_001010892	RSPH4A	0.22	0.32	0.35	3.34	0.66	0.08	1.62	0.04	0.09	1.65	0.21	0.15	2.97	1.31	0.4	0.35	1.79	0.46	0.3	1.11	4.75	0.28	0.64	0.77	0.4	17.14	0.81
NM_001010893	SLC10A5	0.33	0.24	0.03	0.07	0.43	0.73	0.04	0.06	0.03	0.59	0.26	0.04	0.24	0.71	0.35	0.36	0.03	0.15	0.13	0.07	0.23	0.06	0.43	0.09	0.13	0.24	0.31
NM_001010895	ERCC6L2	1.38	1.09	1.67	1.35	1.27	1.99	1.24	2.11	1.14	1.36	1.49	0.96	1.66	1.06	1.57	1.19	1.55	1.16	1.48	0.8	1.37	2	2.17	2.23	2.14	2.56	1.9
NM_001010896	C10orf113	0	0	0	0	0	0	0	0	0	0.05	0.05	0.09	0	0.06	0	0	0	0	0	0	0	0	0	0	0	0	0
NM_001010897	SERP2	1.91	0.78	0.98	0.82	0.46	0.67	0.53	1.2	0.19	1.37	0.56	0.58	0.63	2.79	1.34	0.42	0.53	0.54	0.56	1.56	0.47	4.62	4.92	6.03	3.02	4.74	4.86
NM_001010898	SLC6A17	0.05	0.59	0.13	0.02	0.26	0.09	0.03	0.19	0.02	0.01	0	0.17	0.04	0.01	0.06	1.23	3.79	0.07	0.92	0.81	0.07	0.1	0.01	0.04	0.01	0.06	0.02
NM_001010903	C6orf222	0.04	0	0.01	0.01	0	0	0.08	0	1	0.01	0.01	0	0.01	0.04	0.01	0.53	0	0.01	0.03	0.2	0.04	0.04	0	0.03	0.01	0	0
NM_001010904	GLYATL3	0	0	0	0	0	0	0	0.01	0	0	0	0	0	0	0	0.27	0	0	0	0	0.01	0	0	0	0	0	0
NM_001010905	C6orf58	0	0	0.03	0.24	0	0	0	0.08	0	0.05	0.18	0	0.03	0.13	0.11	0	0	0	0.02	0	0	0	0.12	0.05	0	0	0
NM_001010906	NUGGC	0.35	0.98	0.84	1.75	0.34	0.12	1.24	0.35	0.85	0.02	0.15	0.31	0.35	0.02	0.42	0.07	0.15	0.33	0.55	0.27	0.08	0.15	0.13	0.45	0.3	0.09	0.66
NM_001010908	C1QL3	0	0.11	0.03	0.14	0	0.01	0.09	0.02	0.07	0	0.01	0.01	0.04	0.04	0.11	0.02	0.02	0.03	0	0.02	0.16	0	0	0.02	0	0	0.01
NM_001010909	MUC21	0	0	0.34	0	0	0.03	0.01	0	0	0	0	0	0.25	0	0.03	0	0	0	0	0.07	0.11	0	0	0	0.02	0	0
NM_001010911	CASC10	1.41	6.88	5.61	12.99	0.42	0.63	5.25	12.78	13.42	7.93	0.52	18.43	6.19	1.94	0.97	1.51	1.48	3.7	0.58	2.13	6.55	1.78	2.33	2.19	1.83	1.36	2.7
NM_001010912	C10orf120	0	0	0	0	0	0	0	0	0	0.03	0	0	0	0	0	0	0.04	0	0	0	0	0	0	0	0	0	0
NM_001010915	HACD4	7.15	7.27	7.42	7.31	2.65	4.19	2.54	8.58	3.11	0.74	6.88	5	9.97	1.84	5.46	4.07	10.15	9.7	2.59	4.51	1.5	8.23	10.11	7.91	9.86	7.98	8.89
NM_001010917	GOLGA7B	0.07	0.34	0.11	0.11	0.19	1.63	0.19	0.19	0.07	0.25	0.06	0.13	0.04	0.19	0.11	0.1	0.03	0.09	0.33	0.08	0.01	0.47	0	0.04	0.13	0.05	0.01
NM_001010919	FAM26F	1.32	2.48	7.96	6.41	0.32	3.18	5.47	1.39	0.85	1.49	1	2.42	1.84	2.38	2.02	0.55	1.1	4.3	2.38	1.39	2.3	2.59	1.36	4.56	3.21	0.66	2.03
NM_001010922	BCL2L15	0.11	0.07	0.19	0.02	0.18	0.55	0.04	0.57	0.46	0.15	0.7	0.12	0.27	0.05	0.58	1.74	0.02	1.87	0.2	2.06	0.39	0.03	0.07	0.08	0.04	0.37	0.07
NM_001010923	THEMIS	0.26	0.26	0.83	0.83	0.08	0.17	0.67	0.16	0.1	0.01	0.05	0.06	0.08	0.08	0.14	0.01	0.11	0.38	0.53	0.13	0.03	0.13	0.11	0.39	1.65	0.24	0.01
NM_001010924	FAM171A1	13.41	11.82	15.63	21.84	19	10.57	16.42	9.52	13.75	37.42	17.91	16.94	16.68	26.79	31.77	16.86	21.78	21.93	8.2	42.87	51.55	12.68	13.57	13.95	10.07	14.7	15.05
NM_001010926	HES5	0.3	0.29	0	0.07	0	0	0.02	0.02	0.03	0	0	0.02	0.05	0	0.05	0.15	0.27	0.03	0.27	0.07	0.03	0.23	0.16	0.19	0.22	0.15	0.06
NM_001010927	TIAM2	0.69	2.64	0.94	1.28	2.47	4.78	1.17	1.43	1.6	1.76	1.86	0.78	1.08	2.29	1.12	0.04	0.1	0.98	0.7	0.14	0.06	0.49	0.03	0.23	0.21	0.63	0.18
NM_001010931	HGF	3.56	2.18	2.3	0.86	0.23	1.3	1.36	0.39	0.4	0.19	0.07	0.72	1.08	0.17	0.73	0.22	1.11	2.11	1.5	0.81	0.83	3.2	0.16	1.64	8.42	2.25	0.26
NM_001010932	HGF	3.73	2.11	2.42	1.01	0.23	1.3	1.07	0.33	0.45	0.12	0.09	0.59	0.88	0.18	0.79	0.19	1.06	2.36	1.25	0.68	0.71	2.79	0.33	1.56	7.98	2.72	0.25
NM_001010933	HGF	3.6	2.2	2.33	0.87	0.23	1.32	1.36	0.4	0.41	0.2	0.07	0.73	1.1	0.18	0.74	0.22	1.12	2.14	1.51	0.8	0.84	3.24	0.17	1.66	8.45	2.27	0.26
NM_001010934	HGF	1.97	1.19	1.17	0.36	0.15	0.64	0.65	0.18	0.18	0.12	0.05	0.25	0.52	0.06	0.42	0.09	0.68	1.05	0.78	0.48	0.44	1.46	0.1	0.59	4.16	1.09	0.09
NM_001010935	RAP1A	10.11	8.16	10.45	5.27	4.9	6.62	10.04	9.67	4.48	6.85	5.67	7.4	6.64	10.09	11.32	5.64	7.39	9.36	10.44	9.66	6.54	14.36	9.62	12.31	15.62	14.24	9.33
NM_001010938	TNK2	10.05	9.75	7.48	15.53	13.57	7.32	12.64	8.16	10.54	10.37	11.82	6.97	7.63	12.85	15.16	3.91	4.15	9.45	6.87	3.51	8.21	6.84	8.11	6.79	7.21	12.45	8.56
NM_001010939	LIPJ	0	0.08	0	0	0	0.03	0	0.02	0.37	0.02	0.04	0	0.02	0.04	0	0	0	0	0	0.02	0	0	0	0	0	0.13	0
NM_001010940	C9orf135	0	0.03	0.27	1.83	0.29	0.31	0.26	0	0	0.29	1.28	0.2	1.36	0.19	0.08	0	0.18	0	0	0	33.6	0	0.24	0.22	0	12.59	0
NM_001010942	RAP1B	11.76	21.26	17.44	25.95	6.8	11.09	24.35	17.77	11.89	10.54	14.52	13.43	16.25	19.36	13.03	27.03	19.49	18.06	18.8	21.06	14.76	18.53	11.37	13.38	18.95	18.01	12.74
NM_001010969	CYP4A22	0.03	0	0	0.16	0.03	0	0	0.03	0.2	0.03	0.08	0.03	0.02	0.19	0.05	0.68	0.28	0	0.07	0.62	1.07	0	0	0	0	0	0
NM_001010971	SAMD13	0.31	0.52	0.52	0.99	0.33	0.32	0.27	0.32	0.14	2.75	0.89	0.06	0.4	3.28	0.8	0.27	0.47	0.44	0.19	0.61	0.04	0.71	0	0.56	1.09	1.55	0.14
NM_001010972	ZYX	70.57	81.53	105.75	112.78	42.08	68.63	138.14	105.06	113.94	187.35	87.07	72.18	87.44	103.05	118.75	31.58	31.96	67.63	101	47.6	53.55	103.22	61.2	93	100.46	102.42	71.72
NM_001010974	BCAS4	2.36	1.56	4.23	8.3	2.01	3.06	2.63	3.01	1.94	2.31	2.45	9.9	5.52	4.96	2.17	5.4	7.06	2.28	3.94	3.79	2.47	1.44	1.16	1.47	0.68	2.05	1.45
NM_001010977	METTL21C	0.04	0.03	0.38	0	0.1	0	0	0.05	0	0.03	0	0	0	0.06	0.04	0.04	0	0	0.02	0	0.02	0.05	0.06	0.11	0.05	0.21	0.5
NM_001010978	LDLRAD1	0.1	0.53	0.84	11.87	1.77	1.61	0.25	8.48	0.11	16.78	13.18	0.5	7.83	0.99	6.7	1.06	0.22	0.4	0.14	0.48	0.77	0	0.09	0.18	0	42.53	0.02
NM_001010979	C1orf189	0.14	0.04	0	1.04	0.29	0.16	0.04	0.11	0	0.2	0.09	0.11	0.62	0.23	0.16	0	0	0.05	0.04	0.1	0.1	0.28	0.2	0.62	0.12	4.33	0
NM_001010980	NCMAP	0.25	0.34	0.51	0.39	0.62	0.15	0.64	1.49	0.07	1.16	1.41	0.15	0.17	2.25	1	0	0.01	0.15	1.14	0.08	0	0.02	0.05	0.09	0.01	0.6	0.01
NM_001010982	AFMID	18.15	9.09	9.57	23.66	7.69	4.33	14.45	7.08	11.96	10.7	7	6.95	16.3	8.32	6.25	20.82	8.08	16.25	9.3	11.51	9.09	16.83	16.39	16.79	11.97	14.38	13.18
NM_001010983	GLT8D1	18.57	21.7	17.95	18.54	15.72	9.03	25.15	12.8	17.61	9.44	19.31	12.32	14.53	20.2	15.96	12.14	24.2	20.49	16.16	20.09	21.19	23.34	25.75	23.84	15.72	21.98	22.79
NM_001010984	SPRTN	2.53	1.89	2.17	2.7	3.9	2.3	4	2.28	2.74	2.03	2.46	3.83	1.81	2.75	2.12	2.37	2.79	2.8	2	2.04	2.58	1.81	1.09	1.56	1.84	2.12	1.42
NM_001010985	MYBPHL	0	0	0.03	0.43	0.03	0.04	0.08	0.06	0.05	0.06	0.05	0.07	0.2	0.19	0.13	0	0	0.08	0	0	0.02	0.08	0	0	0	0.17	0
NM_001010986	ATP11C	6.76	3.14	4.44	3.94	7.55	9.13	3.78	4.31	8.71	2.58	3.36	6.31	3.76	4.58	7.52	7.07	21.97	11.28	4.64	7.95	8.22	6.48	6.82	6.5	7.09	6.09	6.72
NM_001010987	IFIT1B	0.02	0	0	0.04	0	0.01	0	0	0	0	0	0.01	0	0	0	0	0	0	0.01	0	0	0	0	0	0	0	0
NM_001010989	HERPUD1	28.58	69.47	48.46	70.12	20.55	33.69	40.89	41.67	22.99	28.99	25.83	14.65	26.48	16.78	40.85	10.31	45.6	34.65	42.18	48.5	67.43	64.59	60.93	70.29	66.94	38.41	66.51
NM_001011	RPS7	103.9	46.25	76.12	109.01	39.93	72.56	112.92	99.9	153.38	99.87	80.17	48.48	118.14	67.75	87.41	98.35	135.13	81.02	105.58	121.94	101.5	121.26	206.89	171.19	132.79	81.3	188.03
NM_001011513	PDLIM5	18.27	20.47	19.15	12.13	8.63	8.66	6.91	15.97	20.61	2.98	12.33	17.46	6.62	12.76	24.09	34.13	13.76	27.59	17.35	19.22	29.37	37.01	12.97	15.49	20.32	20.43	14.32
NM_001011515	PDLIM5	11.85	13.26	11.73	9.28	5.84	6.5	4.66	11.98	13.36	1.75	7.67	12.33	4.98	8.81	19.25	24.72	9.25	20.17	11.64	14.29	22.44	24.55	8.95	11.41	12.61	13.32	7.89
NM_001011516	PDLIM5	10.05	10.5	9.55	6.91	4.68	5.14	3.95	9.74	10.54	1.38	6.23	9.85	3.94	6.97	15.48	20.16	7.76	15.98	9.13	10.97	17.88	19.76	7.72	9.69	10.89	11.92	6.64
NM_001011537	FYTTD1	22.19	15.13	30.07	41.25	32.54	25.79	46.65	17.26	13.57	26.01	15.31	14.93	15.43	16.22	45.6	14.04	19.94	20.83	18.5	15.28	22.92	21.72	19.15	19.79	20.62	20.48	18.28
NM_001011543	MAGEA10	0	1.17	0	0.13	0.01	0.01	0.63	0.14	0	0	0.03	0	0	0	0	0	0	0.04	0	0.78	0	0	0	0	0	0	0
NM_001011544	MAGEA11	0	0	0	0.06	0	0	0.01	17.71	0	0	0.69	9.96	0.02	0	0	0.05	0	0.02	0	0.01	0.04	0	0	0	0	0	0
NM_001011546	DSTN	161.99	82.81	124.5	104.29	94.94	106.53	107.72	112.45	103.46	60.62	73.88	55.26	126.02	56.48	60.95	117.19	166.7	195.06	86.61	148.81	95.7	150.57	152.79	144.11	138.41	279.48	146.86
NM_001011547	SLC5A9	0.03	0	0	0	0.01	0.03	0.03	0	0.03	0	0	0.02	0	0.01	0	0.12	0.02	0.56	0.02	0.41	0.04	0.02	0.02	0.02	0.02	0.02	0
NM_001011548	MAGEA4	0	0.02	0	7.11	0.01	0	0.23	8.55	0.11	0	0.86	44.33	0	0	0	0.11	0	5.65	0.02	19.48	0.33	0	0	0	0	0	0
NM_001011549	MAGEA4	0	0.02	0	6.49	0.01	0	0.23	7.75	0.11	0	0.79	43.64	0	0	0	0.11	0	5.1	0.02	17.98	0.3	0	0	0	0	0	0
NM_001011550	MAGEA4	0	0.02	0	6.53	0.01	0	0.23	7.79	0.11	0	0.79	43.88	0	0	0	0.11	0	5.13	0.02	18.07	0.31	0	0	0	0	0	0
NM_001011551	C1GALT1C1	9.25	7.8	28.46	11.38	14.02	13.84	9.78	15.15	8.78	5.89	19.74	10.62	13.38	10.24	13.06	10.19	9.67	13.84	10.72	11.04	12.52	8.66	6.89	7.22	8.39	11.81	7.31
NM_001011552	SLC9A4	0.56	0.42	0.44	3.32	0.29	0.09	0.03	0.03	3.93	1.12	0.16	0.49	7.63	0.92	0.96	0.23	0	0.55	0	0.04	0.22	0.03	0	0.11	0	0.14	0.03
NM_001011553	SEPT7	28.86	17.94	29.37	19.86	25.9	11.02	20.55	12.97	16.78	19.29	22.28	24.36	13.32	19.73	16.32	13.31	21.9	22.44	21.21	18.53	15.05	31.93	32.02	35.29	35.44	30.54	37.34
NM_001011554	SLC13A3	0.64	2.12	0.87	1.33	0.58	2.67	0.27	1.72	3.51	3.39	0.92	0.42	0.85	0.7	5.93	0.26	0.58	0.96	0.67	1.18	0.16	1.92	1.63	1.42	0.76	1.45	1.99
NM_001011645	AR	5.51	4.14	4.57	9.07	1.86	0.35	1.3	0.27	18.45	1.08	2.01	1.08	5.92	5.04	1.62	0.32	0.98	3.44	0.61	0.52	0.33	12.06	19.22	16.99	8.15	27.57	21.18
NM_001011649	CDK5RAP2	9.36	8.26	16.68	5.42	14.81	14.59	11.08	10.26	10.33	13.85	10.48	8.71	10.83	7.84	16.27	6.88	6.58	6.72	6.99	3.83	7.18	17.96	13.71	13.21	9.44	12.69	13.75
NM_001011655	TMEM44	4.62	2.95	3.84	2.69	5.96	1.51	6.83	1.4	1.78	10.11	2.21	3.7	1.69	3.13	4.52	0.89	2.28	2.22	2.26	1.69	5.51	4.86	2.48	3.65	2.76	3.05	2.43
NM_001011657	ZMAT1	4.47	2.04	2.03	2	7.45	0.41	0.3	0.19	1.97	2.01	1.08	1.5	1.09	0.47	2.48	1.64	0.99	1.57	0.52	2.27	1.17	3.12	5.03	5.04	3.18	5.59	5.88
NM_001011658	TRAPPC2	5.55	2.91	6.18	4.46	5.64	3.68	3.2	10.36	6.56	1.92	6.28	4.45	9.13	8.36	5.12	3.49	2.88	3.33	4.29	5.78	2.82	6.28	6.28	6.65	4.85	5.27	5.66
NM_001011663	PCGF6	2.27	1.07	1.36	0.81	1.39	1.19	1.79	0.95	1.05	1.77	1.22	1.31	0.75	1.37	1.96	1.94	3.71	0.96	1.49	1.62	1.66	1.56	0.98	1.78	1.44	2.03	1.1
NM_001011666	CREB5	1.08	1.24	0.65	0.49	3.11	0.57	1.7	0.78	0.62	1.06	0.25	1.17	0.98	2.12	0.92	0.63	0.59	1.38	1.22	0.9	0.47	0.56	0.36	0.56	0.79	2.6	0.32
NM_001011667	CHCHD7	16.67	9.76	20.12	30.45	12.27	29.47	16.81	12.79	24.62	17.22	26.74	9.65	27.83	47.66	33.51	6.02	11.48	15.25	9.79	12.6	7.99	15.8	20.69	16	11.57	13.3	24.51
NM_001011668	CHCHD7	17.11	10.02	20.65	31.25	12.59	30.23	17.25	13.11	25.24	17.67	27.4	9.89	28.56	48.84	34.37	6.18	11.78	15.65	10.05	12.92	8.2	16.21	21.23	16.41	11.87	13.64	25.15
NM_001011669	CHCHD7	16.81	9.86	20.22	30.64	12.39	29.77	17	12.91	24.78	17.39	27.01	9.73	28.14	48.08	33.82	6.04	11.59	15.36	9.9	12.73	8.09	15.97	20.93	16.18	11.69	13.43	24.79
NM_001011670	CHCHD7	17.69	10.27	20.59	31.8	12.34	30.68	17.76	13.26	25.73	17.83	27.81	9.93	29.16	50.16	34.92	6.16	11.79	15.08	10.27	13.01	8.28	16.91	22.09	17.14	12.13	14.12	26.31
NM_001011671	CHCHD7	18.19	10.57	21.18	32.71	12.69	31.54	18.27	13.63	26.45	18.35	28.56	10.2	30	51.54	35.9	6.34	12.12	15.51	10.56	13.37	8.52	17.39	22.73	17.63	12.47	14.52	27.06
NM_001011699	HAUS8	3.22	2.7	4.69	3.16	10.98	7.23	5.4	3.53	3.64	13.1	10.16	4.15	3.93	4.53	8.8	8.77	4.55	3.75	4.21	2.36	6.14	2.99	2.03	2.14	2.84	2.21	1.48
NM_001011700	MCCD1	0	0	0	0	0	0	0	0.07	0	0	0	0	0.04	0	0	0.2	0.03	1.03	0	2.45	0.03	0	0	0	0	0	0
NM_001011703	MVB12B	1.19	0.76	1.41	0.96	0.61	1.94	1.54	2.32	0.34	0.29	0.63	0.76	1.16	0.59	1.68	0.57	0.79	1.01	1.04	0.77	0.55	1.28	1.91	1.67	1.68	2.2	1.57
NM_001011705	LECT1	0.17	0.08	0	0.04	0	0	5.24	0	0	0	0	0.12	0	0.07	0.02	0	0	0	0.08	0	0	0	0	0	0.1	0	0
NM_001011708	OLA1	8.36	5.91	17.44	22.95	13.27	22.85	19	9.1	28.21	13.35	11.24	14.8	21.58	14.85	20.26	19.36	14.24	9.94	11.25	10.46	11.82	9.38	7.42	7.45	8.01	10.58	9.31
NM_001011709	PNLIPRP3	0	0	0	0	0.01	0	0.01	0	0	0	0	0.01	0	0	0	0	0	0	0	0	0	0	0	0	0	0	0.02
NM_001011713	NAA30	4.65	6.62	5.65	4.23	5.64	3.68	4.17	3.26	5.22	5.32	2.43	4.76	2.78	2.63	5.11	3.86	6.11	5.08	6.28	5.37	4.74	5.91	7.21	7.07	4.69	5.66	7.22
NM_001011718	XKR7	0.02	0.24	0.03	0.06	0.03	0.03	0.09	0.72	0.01	0.52	0.13	0.09	0	0.22	0.1	0.26	0.01	0.01	0	0	0.02	0.01	0	0	0	0	0
NM_001011719	ARSH	0.03	0.03	0.18	0.26	0.29	0.06	0.05	0.08	0.04	0.02	0.78	0	0.17	0.19	0.01	0.17	0	0.05	0.08	0.1	0	0	0	0	0	0	0
NM_001011720	XKR9	0.03	0.02	0.44	0.11	0.21	0.01	0.23	0.86	0.06	0.28	0.1	0.09	0.01	0.13	0.14	0.07	0.03	0.02	0.03	0	0.01	0.13	0.11	0.08	0.1	0	0.05
NM_001011722	ARHGEF10L	5.64	7.17	6.27	5.18	15.19	5.73	4.03	5.46	4.49	6.76	3.86	4.03	4	4.53	5.22	14.2	4.66	6.59	11.46	7.31	5.49	7	4.89	5.65	7.88	9.86	5.6
NM_001011724	HNRNPA1L2	6.18	4.18	4.84	5.71	5.93	3.77	5.39	5.15	4.63	7.16	4.88	2.23	6.15	6.77	4.75	4.45	4.51	3.39	4.12	3.47	4.54	7.57	11.45	8.23	6.84	5.51	10.25
NM_001011725	HNRNPA1L2	6.44	4.38	5.04	6.02	6.17	3.93	5.7	5.44	4.84	7.57	5.16	2.3	6.46	7.14	4.98	4.68	4.74	3.52	4.35	3.65	4.81	7.9	12.02	8.56	7.1	5.72	10.67
NM_001011880	CLEC18B	0.35	2.68	0.02	0.86	0.13	0.14	0.17	0.13	0.44	2.05	0.06	2.2	0.1	1.07	0.13	0.02	0.09	0.02	0.04	0.04	0.19	0.01	0.04	0	0.03	0	0.02
NM_001011885	BTBD1	15.16	16.89	23.92	28.41	22.97	42.98	24.65	30.15	24.71	12.46	29.64	13.92	24.98	11.21	26.23	19.12	18.77	16.19	20.81	21.07	19.39	23.57	18.24	19.54	25.83	23.16	19.68
NM_001012	RPS8	838.42	242.61	799.71	584.76	611.28	473.93	459.85	353.81	1693.53	434.67	359.11	642.41	670.12	800.1	612.35	551.71	787.67	401.39	568.19	758.05	624.99	1195.44	2176.57	1565.96	1109.75	731.21	1915.63
NM_001012241	MSL1	20.67	22.3	15.28	18.53	11.06	17.79	21.62	13.57	11.36	17.77	22.58	13.3	15.47	13.93	13.76	15.41	18.62	20.1	16.96	16.91	21.94	20.3	22.45	21.57	17.89	26.29	15.54
NM_001012264	RNASE13	0	0.04	0.02	0.02	0.03	0.02	0.02	0.28	0.07	0.12	0.22	0	0.12	0.06	0.47	0	0	0.02	0	0	0	0	0.04	0	0.02	0.07	0.02
NM_001012267	CENPP	1.18	1.59	1.86	0.99	1.47	1.61	1.05	1.64	1.41	1.18	0.98	0.97	1.01	0.72	1.79	0.94	0.6	0.75	0.67	0.42	0.56	1.1	0.95	0.8	1.03	0.86	0.73
NM_001012270	BIRC5	13.51	2.11	15.42	6.69	10.08	14.86	23.95	10.84	6.69	9.93	16.32	18.05	8.27	9.82	13.58	18.38	5.31	7.02	6.89	9.2	7.96	0.5	0.03	0.15	0.1	0.45	0.15
NM_001012271	BIRC5	13.28	2.1	15.36	6.66	10.16	14.79	23.85	10.74	6.62	9.92	16.21	17.79	8.41	9.71	13.58	18.2	5.45	6.99	6.75	9.32	7.98	0.46	0.03	0.18	0.1	0.49	0.14
NM_001012276	PRAMEF8	0	0	0	0	0	0	0	0.02	0	0	0	0	0	0	0	0	0	0	0	0	0	0	0	0	0	0	0
NM_001012277	PRAMEF7	0	0	0	0	0	0	0	0.02	0	0	0	0	0	0	0	0	0	0	0	0	0	0	0	0	0	0	0
NM_001012279	SOGA3	0.63	0.5	0.19	0.14	0.1	0.18	0.14	0.24	0.09	0.13	0.09	0.32	0.03	0.2	0.12	0.02	0.05	0.15	0.2	0.05	0.02	0.84	0.62	0.88	0.59	0.58	0.56
NM_001012300	MCRS1	16.02	16.2	15.53	17.59	20.35	11.76	28.84	26.61	15.41	36.7	31.02	13.86	17.72	33.33	16.3	26.32	13.37	17.76	17.18	21.91	21.97	19.2	15.96	18.22	13.79	18.63	16.73
NM_001012301	ARSI	0.85	2.46	1.01	0.18	0.42	0.68	0.48	0.72	0.62	0.52	0.19	1.06	0.36	0.39	0.97	0.36	1.72	2.68	1.84	4.94	0.34	0.51	0.29	0.67	0.22	1.58	0.39
NM_001012302	ANO9	6.98	3.45	4.06	9.48	9.69	9.68	6.44	7.78	61.28	13.49	8.74	18.51	5.86	16.2	13.89	10.74	1.73	3.73	9.64	6.59	17.34	0.31	0.22	0.3	0.62	1.7	0.17
NM_001012303	SERPINI2	0.08	0.07	0.07	0.69	0.26	0.03	0.03	0	0.19	0.61	0.27	0.16	0.26	0.11	2.43	0	0	0.04	0	0	0.09	0	0	0.11	0.02	1.81	0
NM_001012320	ZNF302	13.15	12.13	12.04	7.08	23.58	8.23	6.9	6.62	13.14	12.48	12.84	10.01	12.18	9.64	11.3	12.13	10.69	8.49	5.52	4.1	3.05	13.24	18.54	17.31	11.98	14.63	18.97
NM_001012329	CTNNBIP1	5.96	6.99	7.57	6.35	8.25	7.03	5.96	6.23	5.94	11.45	8.6	6.58	7.51	4.32	7.13	13.96	7.79	7.77	6.15	5.54	8.81	6.54	8.32	7.25	5.68	7	8.19
NM_001012331	NTRK1	0.11	0.42	0.09	0.1	0.04	0.04	0.19	0.32	0.07	0.06	0.05	0.46	0.05	0.15	0.13	0.11	0.05	0.42	0.04	0.03	0.01	0	0.03	0.07	0.01	0.12	0.07
NM_001012333	MDK	209.14	237.84	397.72	1104.17	50.4	349.37	590.46	1197.55	58.53	382.61	527.3	269.49	373.69	257.88	376.05	626.21	341.69	320.62	300.93	674.35	194.64	266.97	490.4	471.56	191.69	163.55	510.74
NM_001012334	MDK	189.09	216.08	351.94	1016.73	44.7	307.2	547.91	1123.57	52.68	348.77	467.58	240.44	347.33	233.61	349.98	568.11	305.49	283.48	275.58	596.76	174.23	247.66	457.99	437.52	176.22	150.94	469.72
NM_001012337	ROPN1B	0	0	0	0	0	0	0.03	0	0.11	0	0	0	0	0	0	0	0	0	0	0	0	0	0	0	0	0.08	0
NM_001012338	NTRK3	3.39	1.39	0.13	0.21	0.68	0.22	0.13	0.05	0.05	0.57	0.01	0.05	0.15	0.04	0.11	0	0.09	0.38	0.27	0.03	0.01	0.58	1.31	0.91	1.04	3.11	0.31
NM_001012339	DNAJC21	7.36	4.4	8.83	11.25	6.26	19.24	9.73	10.15	6.15	6.36	8.1	7.05	10.23	7.66	6.8	10.94	8.19	6.43	7.53	7.26	8.52	8.07	5.84	5.49	5.96	8.73	5.65
[truncated: 46,406 more rows]
